# Supplementary material for: BMI1 regulates multiple myeloma-associated macrophage’s pro-myeloma functions
Source: Cell Death Dis. 2021 May 15;12(5):495. doi: 10.1038/s41419-021-03748-y (PMC8124065; doi:10.1038/s41419-021-03748-y)
Supplement: Supplementary file 7 — Supplementary table 1 [file 41419_2021_3748_MOESM7_ESM.xlsx]

## Sheet: Sheet1
Chip platform	Illumina HumanHT-12 V3.0 expression beadchip
PROBE_ID	Gene Name	Search Key	Donor1 normal MΦ	Donor1 MM-MΦ	Donor2 normal MΦ	Donor2 MM-MΦ	Donor3 normal MΦ	Donor3 MM-MΦ
ILMN_1762337	7A5	NM_182762.2	17.9149	19.613	33.3792	22.1969	22.446	19.613
ILMN_2055271	A1BG	NM_130786.2	24.9902	10.7651	36.4041	9.85484	25.8026	25.3723
ILMN_1736007	A1BG	NM_130786.2	19.0368	9.76478	-0.0390642	5.04398	5.13616	7.44939
ILMN_2383229	A1CF	NM_138932.1	23.9052	25.1062	18.2349	-9.24513	11.7308	10.9392
ILMN_1806310	A1CF	NM_138933.1	10.476	25.3416	12.3724	19.4103	2.4143	9.34675
ILMN_1779670	A1CF	NM_138933.1	-8.73371	-19.4301	-18.095	-19.116	-9.21775	-15.6693
ILMN_1653355	A26C3	NM_001005356.1	7.85704	25.5656	32.983	18.3327	23.5507	23.3856
ILMN_1717783	A26C3	NM_001004053.1	-36.999	-23.616	-24.4134	-30.7528	-16.3583	-22.7226
ILMN_1705025	A26C3	XM_942354.1	21.6671	20.5268	37.9619	28.7545	18.5428	37.8268
ILMN_1814316	A2BP1	NM_018723.2	5.66091	6.29766	-4.48041	5.6349	12.4776	10.2949
ILMN_2359168	A2BP1	NM_145891.1	-8.74232	-14.0365	-27.238	-18.8166	-21.9544	-21.5507
ILMN_1731507	A2BP1	NM_145893.1	-27.449	-34.2981	-28.3221	-28.7934	-24.0319	-19.8517
ILMN_1787689	A2BP1	NM_018723.2	-22.0582	-14.0672	-18.0903	-6.89713	-12.3422	-21.253
ILMN_3241953	A2LD1	NM_033110.1	72.8978	111.354	114.876	92.3126	108.564	81.8762
ILMN_1745607	A2M	NM_000014.4	2050.01	3061.82	2774.01	4626.06	1642.61	2044.22
ILMN_2136495	A2ML1	NM_144670.2	-29.4243	-25.5057	-18.8323	-34.5894	-17.9379	-21.5478
ILMN_1668111	A3GALT2	XM_940724.1	15.0896	19.1491	8.65005	5.65785	6.79772	13.0391
ILMN_2295559	A3GALT2	NM_001080438.1	1.03068	8.32052	21.5877	14.4024	16.0343	20.148
ILMN_1735045	A4GALT	NM_017436.4	-16.4278	-18.4829	1.01286	9.92438	-19.7005	-9.63378
ILMN_1680754	A4GNT	NM_016161.1	8.98485	18.358	18.0037	-3.63992	8.63768	9.22907
ILMN_2375184	AAA1	NM_207284.1	2.69623	-10.7292	4.94323	-21.079	-6.41041	-16.4436
ILMN_1659452	AAA1	NM_207290.1	34.1325	37.5964	28.9158	21.5184	27.3725	19.1537
ILMN_1767388	AAA1	NM_207285.1	6.02699	-2.56103	5.57687	4.54719	16.1492	33.4855
ILMN_1675204	AAA1	NM_207289.1	-41.5915	-16.1567	-28.1312	-26.3716	-27.2755	-19.8838
ILMN_1673870	AAA1	NM_207283.1	-19.7996	-26.4392	-23.0696	-22.6583	-22.239	-25.134
ILMN_1755321	AAAS	NM_015665.3	38.0097	12.9891	16.362	18.1565	17.4808	8.32589
ILMN_1698554	AACS	NM_023928.2	43.2405	55.8076	40.8028	30.7603	38.1916	42.6314
ILMN_1814092	AACSL	XM_376454.3	41.1545	53.9718	69.044	41.7763	42.5825	70.2371
ILMN_1760414	AADAC	NM_001086.2	21.3598	12.2314	9.39635	7.26307	15.0876	12.4717
ILMN_2061446	AADACL1	NM_020792.3	2501.76	2003.36	3525.32	4029.03	1658.32	1939.2
ILMN_1676336	AADACL1	NM_020792.3	4212.33	2019.16	4287.02	6222.5	2937.58	3034.3
ILMN_1752884	AADACL2	NM_207365.1	21.7936	6.97286	8.70142	14.0007	5.54005	-0.820299
ILMN_1660703	AADACL3	XM_928294.1	5.71946	7.51105	-0.184236	2.46833	-1.97591	8.87252
ILMN_1668851	AADACL4	NM_001013630.1	-28.9673	-21.8807	-21.7379	-20.8239	-27.6489	-31.1879
ILMN_2270015	AADAT	NM_016228.3	-3.35491	-2.15426	3.49321	-1.82534	5.43462	-0.64608
ILMN_1809959	AADAT	NM_182662.1	-23.7787	-25.7048	-20.4386	-23.8259	-25.1364	-25.9511
ILMN_2357031	AADAT	NM_182662.1	-21.0938	10.5574	-26.7935	-18.5126	-23.616	-15.8416
ILMN_1726986	AADAT	NM_182662.1	27.2559	22.3662	34.6523	31.0221	21.7198	25.0858
ILMN_3237396	AAGAB	NM_024666.3	121.534	137.268	213.845	210.222	107.392	84.2573
ILMN_1688755	AAK1	NM_001012987.1	313.497	146.005	286.382	311.526	224.421	191.924
ILMN_1880387	AAK1	Hs.468878	-4.42167	-14.911	-4.00265	11.5698	-7.24039	-9.92143
ILMN_1689211	AAK1	NM_014911.2	-17.7235	-20.9998	-25.4739	-19.6108	-15.9942	-14.2722
ILMN_1653165	AAMP	NM_001087.2	176.939	241.971	187.488	211.715	199.936	237.192
ILMN_1729835	AANAT	NM_001088.1	-33.699	-35.543	-23.7318	-26.136	-33.2545	-14.9606
ILMN_1662364	AARS	NM_001605.1	1904.29	4639.34	1812.11	1888.18	3617.99	5869.77
ILMN_1674698	AARS2	NM_020745.1	132.857	90.7014	118.579	89.2633	96.3651	101.054
ILMN_1700461	AARSD1	NM_025267.2	128.592	181.051	118.153	101.807	152.597	91.654
ILMN_1784269	AASDH	NM_181806.2	54.7657	42.3945	66.8121	83.9957	47.5351	26.4832
ILMN_1698189	AASDHPPT	NM_015423.2	101.595	135.016	123.009	150.652	134.846	135.311
ILMN_2096191	AASDHPPT	NM_015423.2	210.314	339.177	188.482	264.62	285.609	209.505
ILMN_1678323	AASS	NM_005763.2	20.9075	11.0903	7.93623	2.5165	12.1499	15.4876
ILMN_2157219	AASS	NM_005763.2	2.06377	4.60103	3.76826	-0.462203	-8.08959	-5.36325
ILMN_1703743	AATF	NM_012138.3	305.621	420.034	356.068	232.165	307.609	309.321
ILMN_1687609	AATK	XM_927215.1	20.3409	35.915	39.4912	32.1075	33.26	58.2714
ILMN_2068874	AATK	NM_001080395.1	16.8613	28.1986	16.9651	11.8648	9.69285	18.8694
ILMN_1699334	AATK	XM_940993.1	93.4311	120.243	142.501	131.237	59.2278	133.944
ILMN_1670117	ABAT	NM_020686.3	5.98728	5.8599	2.2377	20.0524	18.2025	13.2101
ILMN_1805104	ABAT	NM_020686.3	26.4531	5.64509	18.8829	11.3741	8.5132	-2.89661
ILMN_2404407	ABAT	NM_000663.3	-21.2305	-8.59924	-12.2833	-12.7083	-18.8786	-14.0151
ILMN_1766054	ABCA1	NM_005502.2	3455.67	6144.07	2823.7	4591.24	3550	3455.67
ILMN_1753388	ABCA10	NM_080282.2	0.182921	9.88088	17.3003	14.3516	12.9858	4.2699
ILMN_2070570	ABCA10	NM_080282.2	5.11005	8.22041	6.50628	6.89021	-1.85152	6.37349
ILMN_2232084	ABCA11	NR_002451.1	14.0097	-13.8041	17.5592	16.8065	8.16326	6.8486
ILMN_1750250	ABCA12	NM_173076.2	-25.8217	-31.5938	-25.5737	-36.6477	-30.9773	-33.4388
ILMN_2361400	ABCA12	NM_015657.3	-25.5631	-24.4112	-19.6635	-14.1513	-30.1924	-21.4879
ILMN_1704579	ABCA13	NM_152701.2	-34.0408	-36.8758	-34.063	-34.2881	-38.345	-24.836
ILMN_1687636	ABCA2	NM_212533.1	-6.8771	0.434273	-4.66563	-16.4916	-4.18704	-1.42027
ILMN_1747627	ABCA2	NM_001606.3	113.765	40.224	78.379	49.9338	83.4953	52.8142
ILMN_1758523	ABCA3	NM_001089.1	16.7497	22.2584	19.8291	26.3254	23.1445	28.2041
ILMN_1794965	ABCA4	NM_000350.1	-0.880604	1.6079	13.4625	23.6676	17.715	24.7234
ILMN_1722286	ABCA5	NM_172232.1	-20.196	-27.5266	-20.8415	24.3906	-17.5784	-9.1655
ILMN_1784176	ABCA5	NM_018672.2	-21.4517	-27.9353	-23.4607	-6.9687	-21.2324	-22.61
ILMN_1749001	ABCA5	NM_018672.2	-4.02149	-21.9399	-10.9184	-32.7339	-15.4748	-25.6609
ILMN_1701551	ABCA6	NM_172346.1	62.024	-2.16608	28.8035	30.9696	107.98	68.5568
ILMN_1795507	ABCA6	NM_080284.2	39.0104	17.5025	26.6666	31.3726	44.3354	42.5405
ILMN_1729894	ABCA7	NM_019112.2	8.26536	-15.1955	-4.9689	-6.20599	1.28303	2.09233
ILMN_1743205	ABCA7	NM_019112.2	110.125	205.987	86.3297	54.8274	104.348	101.154
ILMN_2259319	ABCA7	NM_033308.1	13.4712	4.41313	-8.52514	-2.43697	-1.25932	1.39197
ILMN_2129886	ABCA8	NM_007168.2	0.328494	-16.0628	3.26195	0.537448	3.49071	0.147594
ILMN_1796801	ABCA8	NM_007168.2	17.205	19.3569	24.7442	5.89451	11.8287	7.55089
ILMN_1720501	ABCA9	NM_080283.2	26.6812	31.2148	30.9334	21.2576	39.4176	9.30955
ILMN_1668446	ABCA9	NM_080283.2	-16.9412	-3.61785	-25.7996	1.0067	-24.3957	-19.116
ILMN_1812070	ABCB1	NM_000927.3	22.6242	9.71787	21.9355	19.2681	4.29948	-3.91453
ILMN_2094875	ABCB1	NM_000927.3	-30.015	-29.0867	-20.1666	-32.1059	-23.6924	-22.7213
ILMN_1665730	ABCB10	NM_012089.1	510.885	458.345	530.215	413.004	390.641	257.007
ILMN_2232066	ABCB11	NM_003742.2	29.9905	18.0627	19.9195	5.50666	24.1887	22.2395
ILMN_1767349	ABCB4	NM_000443.2	199.983	94.6704	142.423	149.897	69.524	112.935
ILMN_1658257	ABCB5	NM_178559.3	-22.8699	-28.0818	-17.9165	-25.6529	-26.903	-28.2266
ILMN_2193980	ABCB6	NM_005689.1	67.3763	103.658	37.3059	68.9453	61.9958	56.6013
ILMN_1687840	ABCB7	NM_004299.3	232.662	217.217	243.104	202.495	235.426	308.167
ILMN_2102422	ABCB8	NM_007188.2	35.5614	10.429	85.8274	26.0177	45.3887	13.8347
ILMN_1788928	ABCB9	NM_203444.1	16.177	38.8672	19.2681	17.0036	19.9507	12.8358
ILMN_2343047	ABCB9	NM_019624.2	382.163	139.792	847.903	292.491	253.022	131.846
ILMN_2343048	ABCB9	NM_019624.2	689.536	207.249	1297.42	445.278	416.873	196.059
ILMN_2335302	ABCC1	NM_019901.1	38.0672	51.2762	18.9857	29.0574	18.8255	18.0705
ILMN_1802404	ABCC1	NM_019900.1	86.1448	46.9912	87.0258	118.434	85.1011	106.398
ILMN_1776119	ABCC10	NM_033450.2	127.221	116.273	109.535	158.171	97.9748	66.2176
ILMN_2358714	ABCC11	NM_145186.2	-32.4747	-34.153	-25.254	-23.7484	-16.2759	-23.1932
ILMN_1732140	ABCC11	NM_033151.2	22.3704	13.814	32.7308	8.15089	23.9373	27.0633
ILMN_1713008	ABCC11	NM_145186.1	-2.24353	-12.9154	-6.53084	-16.6404	-9.64021	-3.27966
ILMN_1762093	ABCC12	NM_145188.1	-9.14721	-10.2924	-18.0623	-8.04132	-28.435	-18.397
ILMN_1709092	ABCC13	NM_172025.1	-24.3133	-24.6835	-29.3041	-30.0122	-29.14	-34.0133
ILMN_1678409	ABCC13	NM_138726.2	2.93978	25.1766	35.4288	37.3732	16.6253	20.2164
ILMN_1774344	ABCC13	NM_172024.1	28.5935	26.0792	19.0011	11.6111	22.8855	26.0136
ILMN_1676278	ABCC2	NM_000392.1	-12.7395	-16.1689	-10.3107	-26.34	-22.3511	-25.254
ILMN_1717466	ABCC3	NM_020038.1	34.2971	18.8142	8.59903	19.676	23.2761	13.5705
ILMN_1677814	ABCC3	NM_020037.1	2385.4	812.775	1184.26	677.966	2215.47	1971.23
ILMN_1788457	ABCC4	NM_005845.2	98.7057	185.987	140.043	165.008	131.088	162.459
ILMN_2194009	ABCC4	NM_005845.2	13.9002	59.5748	45.487	98.5938	33.0434	34.9902
ILMN_2302358	ABCC5	NM_001023587.1	-24.8232	-31.3818	-27.2294	-24.432	-8.6584	-18.0347
ILMN_1706531	ABCC5	NM_005688.2	337.941	240.45	262.973	308.726	386.001	396.684
ILMN_1651964	ABCC5	NM_001023587.1	68.8764	75.1756	40.007	70.9063	100.838	40.4307
ILMN_1725675	ABCC6	XM_936351.1	50.2632	54.2125	21.6038	16.1949	39.9797	30.584
ILMN_1778352	ABCC6	NM_001171.2	-0.807431	-5.1593	-1.09941	-8.24737	-0.932241	-12.2131
ILMN_1725414	ABCC6	XM_936351.1	-10.0213	-0.00284239	-13.8595	4.98448	-13.681	-11.6754
ILMN_2293902	ABCC6	NM_001079528.1	22.9665	4.16034	40.2776	2.60543	17.6948	1.73021
ILMN_1801521	ABCC6	NM_001171.2	22.616	14.4705	5.59706	12.4215	22.1376	8.85339
ILMN_2406654	ABCC6	NM_001079528.1	0.71366	-9.31335	1.3435	12.6116	8.81777	-9.60057
ILMN_3246902	ABCC6P1	NR_003569.1	18.1426	10.8243	1.53752	11.0766	19.3634	20.9514
ILMN_3244070	ABCC6P2	NR_023387.1	33.6048	19.4546	23.3305	18.0234	15.9652	21.9372
ILMN_1767129	ABCC8	NM_000352.2	-26.949	-36.1037	-29.4833	-29.2572	-36.4653	-32.0339
ILMN_1746196	ABCC9	NM_005691.1	10.5161	14.2352	12.4886	7.51293	14.2333	38.803
ILMN_2366473	ABCC9	NM_020298.2	25.0243	20.7312	36.1762	31.3499	18.9142	27.5384
ILMN_1751453	ABCC9	NM_020297.1	1.03307	-3.81716	-13.764	-8.89325	-7.97296	-7.11472
ILMN_1772189	ABCD1	NM_000033.2	595.823	317.44	854.535	408.767	397.182	257.059
ILMN_1652959	ABCD2	NM_005164.2	2.19984	-9.68087	14.3933	7.07714	5.08221	-5.62317
ILMN_2198897	ABCD2	NM_005164.2	-39.3344	-26.5212	-18.5248	-29.5424	-24.0255	-30.7922
ILMN_1674032	ABCD3	NM_002858.2	75.123	70.6738	144.184	139.227	83.3847	78.4544
ILMN_1737656	ABCD4	NM_020326.2	14.3917	2.24588	19.1409	-3.20088	25.2543	18.4034
ILMN_2343917	ABCD4	NR_003256.1	-2.18322	-11.7001	-24.8088	-4.22851	-23.1916	-24.588
ILMN_1746032	ABCD4	NM_020325.1	0.552318	6.09964	-1.74156	-7.61049	6.67511	1.69507
ILMN_1651501	ABCD4	NM_020323.1	1.76758	-6.19559	-8.20328	22.972	-0.737939	-12.3422
ILMN_2330267	ABCE1	NM_001040876.1	418.805	509.795	425.618	673.612	407.336	271.05
ILMN_1676846	ABCE1	NM_002940.1	302.33	424.592	354.636	490.152	265.43	175.873
ILMN_2392635	ABCF1	NM_001025091.1	368.662	233.304	389.77	275.346	301.271	274.864
ILMN_1763875	ABCF1	NM_001090.2	1384.01	769.922	1300.4	798.629	1142.26	949.846
ILMN_2284941	ABCF2	NM_005692.3	-39.5433	-26.4896	-32.964	-27.7896	-33.2805	-14.6412
ILMN_1781999	ABCF2	NM_005692.3	125.53	224.076	149.771	170.225	116.447	136.053
ILMN_1669201	ABCF2	NM_007189.1	42.5112	91.2793	46.3527	52.5736	43.8147	49.8496
ILMN_1810085	ABCF3	NM_018358.1	73.5682	67.4235	86.233	91.7873	62.4548	48.6653
ILMN_2262362	ABCG1	NM_207627.1	24.2677	18.9593	14.0522	21.7619	11.4103	27.2874
ILMN_1743638	ABCG1	NM_207630.1	-21.214	-11.4149	-18.5082	-11.1934	-30.9685	-18.8079
ILMN_1658176	ABCG1	NM_207629.1	264.03	127.639	455.972	693.38	449.534	898.641
ILMN_2329927	ABCG1	NM_016818.2	35.5282	247.437	1.24032	86.1448	49.947	223.573
ILMN_1794782	ABCG1	NM_004915.3	151.691	980.746	56.7932	357.308	178.176	706.746
ILMN_1695968	ABCG1	NM_207174.1	-2.50896	15.7509	11.5658	17.7953	21.1454	34.9184
ILMN_1789641	ABCG2	NM_004827.2	-19.3529	-22.2814	-6.41041	-6.73541	-23.2191	-25.8438
ILMN_1779470	ABCG4	NM_022169.3	45.3974	36.5086	22.0567	30.5085	32.483	36.2129
ILMN_1716592	ABCG5	NM_022436.2	13.4293	23.6226	20.1774	18.5382	21.402	15.0274
ILMN_1680309	ABCG8	NM_022437.2	27.9866	20.1921	10.0175	21.4599	14.2674	12.035
ILMN_1743371	ABHD1	NM_152870.1	3.6059	19.1738	-7.2052	-10.3474	-6.35118	5.11698
ILMN_1770031	ABHD10	NM_018394.1	228.285	165.402	208.406	199.135	218.842	196.213
ILMN_2338268	ABHD11	NM_148916.2	44.9917	27.0971	27.2163	26.9515	47.2222	30.9583
ILMN_1753912	ABHD11	NM_031295.3	2.68909	4.13638	3.98859	2.57979	-2.78934	2.94388
ILMN_1737475	ABHD11	NM_148914.2	-3.14517	-6.88317	6.62755	-4.36873	17.4091	-8.50423
ILMN_1745116	ABHD12	NM_015600.2	170.361	357.659	248.201	202.989	92.2887	142.501
ILMN_2318685	ABHD12	NM_001042472.1	652.308	891.914	909.855	558.282	431.836	499.476
ILMN_2245305	ABHD12	NM_001042472.1	1010.91	1383.26	1270.74	1075.93	712.831	848.543
ILMN_1707925	ABHD12B	NM_181533.3	32.9601	21.5357	25.6391	21.9066	37.096	12.1099
ILMN_1698311	ABHD12B	NM_181533.3	36.525	15.4876	41.535	17.9327	31.6442	29.012
ILMN_2367487	ABHD12B	NM_181533.3	-28.2746	-22.4126	-30.2722	-30.1328	-23.463	-29.6212
ILMN_1785285	ABHD13	NM_032859.2	18.2533	23.7211	8.76824	21.2237	2.97859	5.86304
ILMN_2073969	ABHD13	NM_032859.2	20.7145	23.138	21.829	5.53597	5.93469	30.8983
ILMN_1794213	ABHD14A	NM_015407.3	170.106	183.083	139.181	129.128	134.294	164.334
ILMN_2227533	ABHD14B	NM_032750.1	60.6441	56.4162	39.0787	34.4602	65.0807	38.9243
ILMN_1769390	ABHD15	NM_198147.1	212.746	194.718	171.175	160.637	166.499	148.361
ILMN_2403446	ABHD2	NM_152924.3	167.064	124.275	158.362	133.077	165.233	121.155
ILMN_1787618	ABHD2	NM_007011.4	-18.6123	-24.088	-23.1339	-9.29077	-21.6169	-19.4927
ILMN_1723662	ABHD2	NM_007011.4	266.601	176.4	210.18	247.166	228.022	285.844
ILMN_1801767	ABHD3	NM_138340.3	197.177	181.35	105.92	283.676	147.235	143.511
ILMN_1700633	ABHD4	NM_022060.2	74.4527	137.695	122.942	217.04	107.217	220.521
ILMN_1655702	ABHD5	NM_016006.3	113.586	310.134	225.372	265.054	169.315	188.679
ILMN_1706344	ABHD6	NM_020676.4	518.156	374.74	455.378	424.673	364.472	360.241
ILMN_1719498	ABHD7	NM_173567.2	35.7464	39.3436	108.258	222.381	29.8822	80.7875
ILMN_1712707	ABHD8	NM_024527.3	680.295	787.18	505.772	418.805	703.305	869.202
ILMN_1699750	ABHD9	NM_024794.1	-17.0445	-11.9738	0.082634	-5.2101	-9.95324	-18.7707
ILMN_1739081	ABI1	NM_005470.2	19.3519	26.215	14.8427	24.7201	34.0646	19.8883
ILMN_2329958	ABI1	NM_001012751.1	617.289	545.101	585.093	567.394	589.685	612.707
ILMN_1775944	ABI2	XM_938458.1	9.41983	12.1099	14.7422	11.7645	16.513	14.933
ILMN_1724497	ABI2	NM_005759.3	236.458	202.721	199.983	178.757	208.093	190.174
ILMN_1720988	ABI2	NM_005759.3	14.1721	41.1832	38.9319	23.9316	33.6235	36.097
ILMN_1707274	ABI2	XM_938458.1	1.99598	17.9689	17.0012	-3.40104	1.42405	6.16956
ILMN_1755658	ABI3	NM_016428.2	103.572	188.713	45.6126	120.834	113.646	119.866
ILMN_1673639	ABI3BP	NM_015429.2	-18.1149	-17.4777	-14.3964	2.81839	-18.786	-21.523
ILMN_1713732	ABL1	NM_007313.2	466.896	462.817	291.086	315.546	408.968	408.025
ILMN_1708922	ABL1	NM_007313.2	-11.4269	7.7685	-0.403454	3.17842	6.72093	-7.81684
ILMN_2268241	ABL1	NM_005157.3	-8.94962	8.67685	-15.1161	13.5391	-6.81314	-10.5086
ILMN_1741628	ABL2	NM_005158.2	33.2154	27.97	24.0071	37.6875	17.3635	20.5382
ILMN_1657870	ABL2	NM_005158.2	32.0892	19.0599	30.7464	39.9212	43.9017	40.3702
ILMN_2240003	ABL2	NM_007314.1	18.9979	28.7359	25.8467	4.11103	34.9993	2.25891
ILMN_1785424	ABLIM1	NM_006720.3	87.662	373.547	109.167	44.8732	72.7624	76.0585
ILMN_1731610	ABLIM1	NM_006720.3	23.0759	18.1649	27.0073	21.2116	20.2105	16.1748
ILMN_1696682	ABLIM1	NM_002313.5	1.29247	-0.633925	9.65725	-5.71373	27.2874	8.25897
ILMN_2396672	ABLIM1	NM_001003407.1	42.0888	69.4636	32.1898	16.6268	35.4177	18.668
ILMN_1758825	ABLIM2	NM_032432.2	-26.6915	-6.40146	-28.7934	-0.499053	-28.2746	-13.7043
ILMN_1656940	ABLIM3	NM_014945.1	-8.36995	11.8637	9.84951	28.5645	-7.79024	-4.78163
ILMN_1656979	ABO	NM_020469.2	-23.9029	-32.9533	-23.8503	-41.3725	-29.0271	-31.8787
ILMN_1731433	ABP1	NM_001091.2	150.217	39.6094	443.217	313.1	113.366	63.0063
ILMN_1672878	ABR	NM_021962.2	5977.26	4502.59	5890.58	4128.05	4672.12	4402.48
ILMN_1655114	ABR	NM_001092.3	29.8272	5.49159	44.6385	14.026	22.6285	14.5738
ILMN_1657045	ABR	NM_021962.2	1.16196	-1.67382	3.40975	9.49773	14.5381	-9.19704
ILMN_1766991	ABRA	NM_139166.2	-26.9266	-23.3307	-19.9683	-17.3115	-23.6652	-26.532
ILMN_1658083	ABT1	NM_013375.2	35.2585	51.6359	26.9975	46.9844	45.6392	38.3088
ILMN_1802096	ABTB1	NM_172027.1	292.82	363.577	267.619	206.565	296.959	368.14
ILMN_2367165	ABTB1	NM_172028.1	136.008	187.935	136.846	146.595	183.213	190.54
ILMN_1753370	ABTB2	NM_145804.1	15.3518	56.0247	26.3022	14.512	3.72833	11.9503
ILMN_1738921	ACAA1	NM_001607.2	1037.81	535.25	1277.94	976.725	832.878	755.823
ILMN_1660199	ACAA2	NM_006111.1	1089.32	652.689	1754.76	978.761	1075.47	703.305
ILMN_2331636	ACACA	NM_198836.1	305.414	241.688	231.763	221.59	209.964	126.905
ILMN_1772123	ACACA	NM_000664.3	294.441	255.493	264.747	186.331	239.085	158.484
ILMN_1667641	ACACA	NM_198839.1	-28.8895	-36.0311	-35.4428	-33.4822	-37.3625	-41.4475
ILMN_1763852	ACACB	NM_001093.2	74.5501	34.4279	32.6856	23.3782	26.9068	1.20666
ILMN_1687303	ACAD10	NM_025247.3	212.336	109.144	208.093	110.473	208.171	132.573
ILMN_1761058	ACAD11	NM_032169.3	72.2631	56.1497	69.325	36.9856	51.2762	35.9905
ILMN_2225595	ACAD8	NM_014384.2	305.699	177.279	325.364	302.423	326.496	254.791
ILMN_1724699	ACAD8	NM_014384.1	0.218712	4.39197	5.46681	-15.8134	17.0357	1.47845
ILMN_1775579	ACAD9	NM_014049.3	767.721	367.665	809.459	361.263	603.404	364.472
ILMN_1660890	ACADL	NM_001608.2	5.20349	4.09454	17.8004	8.00716	0.287462	6.57602
ILMN_1778104	ACADM	NM_000016.2	1055.01	452.875	1213.11	1004.44	795.989	508.044
ILMN_2053679	ACADM	NM_000016.2	2251.66	1068.61	2436.52	1762.52	1340.48	857.641
ILMN_1795104	ACADS	NM_000017.1	180.444	141.978	168.209	139.456	107.101	161.656
ILMN_1740920	ACADSB	NM_001609.2	32.2056	18.0536	16.4964	18.4149	35.4433	17.837
ILMN_2263466	ACADVL	NM_000018.2	176.89	94.1222	280.524	61.4825	157.978	114.076
ILMN_1806408	ACADVL	NM_000018.2	3512.37	2477.84	3994.97	2294.43	3239.31	3037.06
ILMN_2352009	ACADVL	NM_000018.2	429.212	205.649	495.754	277.324	358.064	360.122
ILMN_1693148	ACAN	NM_013227.1	-35.1202	-32.8475	-36.7961	-33.5806	-26.0759	-31.6845
ILMN_1808395	ACAP1	NM_014716.2	77.9343	236.064	116.273	70.2963	62.0636	61.512
ILMN_3236270	ACAP2	NM_012287.4	322.114	218.72	413.004	374.569	345.146	373.963
ILMN_1743847	ACAP3	NM_030649.1	-6.69745	-12.2226	-19.7726	-18.9662	-14.9606	-25.3391
ILMN_1800008	ACAT1	NM_000019.2	2415.11	2536.44	1719.39	1851.78	2173.61	1722.77
ILMN_2133799	ACAT2	NM_005891.1	-1.43125	2.21184	35.915	42.0888	27.2391	27.2911
ILMN_1708672	ACAT2	NM_005891.1	1786.06	713.513	5685.24	4038.64	3492.38	1986.33
ILMN_1665945	ACBD3	NM_022735.3	536.553	540.087	640.056	723.128	634.145	607.289
ILMN_1676288	ACBD4	NM_024722.1	24.5352	20.9175	20.5247	2.09233	16.0151	6.08517
ILMN_1693250	ACBD5	NM_145698.1	2.95806	7.7932	31.6666	38.547	12.5728	12.1877
ILMN_2295980	ACBD5	NM_145698.2	-13.3685	-18.8888	-14.2324	-17.7022	-22.1494	-14.4285
ILMN_2410362	ACBD5	NM_145698.2	-18.4885	-26.5982	-20.9188	-16.4397	-28.2892	-23.7177
ILMN_1684271	ACBD6	NM_032360.2	125.479	157.274	95.8835	80.1308	100.525	101.025
ILMN_1726388	ACBD7	XM_928013.1	-27.4122	-3.52671	-29.1223	-29.2963	-22.6285	-18.0903
ILMN_2106002	ACBD7	NM_001039844.2	17.124	8.81505	17.6686	0.682257	11.7759	5.32953
ILMN_1779685	ACCN1	NM_183377.1	-33.4672	-12.2729	-27.142	-32.1879	-22.0804	-27.5836
ILMN_1665932	ACCN1	NM_001094.4	-5.6787	12.5865	8.57546	-3.209	-3.20185	14.7259
ILMN_1769694	ACCN2	NM_020039.2	108.903	71.9646	14.6773	55.0444	44.2702	83.284
ILMN_1727251	ACCN2	NM_020039.2	-14.7256	-26.8537	-23.6016	-20.0327	-32.6538	-32.7532
ILMN_1734479	ACCN3	NM_020322.1	19.8331	-8.20876	20.5382	13.4954	2.19035	26.4229
ILMN_2368728	ACCN3	NM_020321.1	-12.4422	-24.2565	-7.15173	-12.7179	-26.1505	-17.5238
ILMN_2394897	ACCN4	NM_018674.3	-4.30032	-4.92169	-4.94822	-8.64549	-9.0024	-6.05574
ILMN_2394902	ACCN4	NM_018674.3	-9.64021	-12.9902	-6.90984	-7.28134	-20.7013	-9.76582
ILMN_2287535	ACCN4	NM_018674.3	-20.9443	-20.7201	-23.293	-7.45822	-28.5765	-23.0169
ILMN_1750295	ACCN5	NM_017419.1	4.61194	12.4812	14.2569	-0.0514501	2.83832	7.63688
ILMN_3187680	ACCS	NM_032592.3	52.9305	50.4116	43.9566	56.3823	228.938	202.297
ILMN_3242266	ACCSL	NM_001031854.2	-3.22574	-9.32317	-10.5183	-2.80236	-15.1403	-16.3944
ILMN_1780630	ACCSL	NM_001031854.1	-26.8622	-22.4763	-26.1139	-4.18953	-23.325	-16.0132
ILMN_1716480	ACD	NM_022914.1	94.841	209.719	68.4931	67.4609	112.418	150.706
ILMN_1715192	ACE	NM_152831.1	9.69975	17.8586	-1.56977	16.8911	22.6718	13.3622
ILMN_2339410	ACE	NM_152830.1	-10.2377	25.6543	-23.3333	-4.10943	-4.78601	-18.5082
ILMN_1779984	ACE	NM_000789.2	39.8849	73.0828	0.473654	41.5192	40.9069	45.914
ILMN_1667018	ACE2	NM_021804.1	11.7141	9.13557	1.51347	7.7111	14.3415	7.12291
ILMN_1773243	ACER1	NM_133492.1	-21.8191	-31.7329	-18.548	-13.028	-23.2994	-19.4638
ILMN_3241214	ACER1	NM_133492.1	1.92326	2.95331	22.181	-9.7424	-9.28037	-2.11092
ILMN_3235340	ACER2	NM_001010887.2	8.1735	26.3755	22.6362	17.4834	22.1053	3.28333
ILMN_1761000	ACER2	NM_001010887.2	28.1436	29.4461	26.1655	24.9374	17.0083	15.6467
ILMN_3237774	ACER3	NM_018367.5	214.747	151.738	182.395	172.431	146.511	136.032
ILMN_2333219	ACHE	NM_000665.3	-6.48965	-8.32532	-5.04449	3.80377	14.5075	6.7858
ILMN_1780485	ACHE	NM_015831.1	0.781129	9.5306	-5.17469	17.2215	-3.22574	4.4948
ILMN_1735471	ACHE	NM_015831.1	25.9158	-4.32521	6.23984	15.007	13.7008	10.1181
ILMN_1699636	ACIN1	NM_014977.1	245.519	122.072	204.127	189.316	242.626	117.509
ILMN_2371379	ACLY	NM_198830.1	1286.2	1206.46	1416	1168.17	949.525	731.496
ILMN_1749014	ACLY	NM_198830.1	497.605	336.3	509.959	522.841	537.966	286.918
ILMN_1727091	ACMSD	NM_138326.1	1.95683	-20.0592	-6.09216	-9.1619	-13.5766	-17.1336
ILMN_1771348	ACN9	NM_020186.1	57.699	118.717	47.6195	82.9935	111.135	105.156
ILMN_2134039	ACN9	NM_020186.1	89.4159	330.535	80.6378	157.347	106.532	141.226
ILMN_1750800	ACO1	NM_002197.1	5057.57	4162.43	7782.65	6612.4	5300.15	4825.08
ILMN_1654861	ACO2	NM_001098.2	938.951	686.111	1161.21	877.951	933.744	931.179
ILMN_2121389	ACOT1	NM_001037161.1	2.17512	10.9137	0.887701	2.02021	56.7389	38.0516
ILMN_1715543	ACOT1	XM_929560.1	418.904	248.201	689.181	424.592	545.829	284.15
ILMN_1739594	ACOT11	NM_147161.2	496.709	150.821	101.512	101.981	137.424	85.4298
ILMN_2353978	ACOT11	NM_015547.2	57.8824	34.9484	40.5316	36.2171	30.781	25.8165
ILMN_1785474	ACOT12	NM_130767.1	-21.0679	-21.3422	-30.3866	-18.3435	-18.7004	-23.6974
ILMN_2188959	ACOT2	NM_006821.3	-24.3584	-28.4077	-28.3438	-22.9773	-25.4195	-32.051
ILMN_1716237	ACOT2	NM_006821.3	395.388	324.974	660.764	260.838	248.976	221.169
ILMN_1764321	ACOT4	NM_152331.2	450.94	265.135	952.517	768.317	177.445	264.186
ILMN_2156699	ACOT6	NM_001037162.1	18.737	22.3293	17.3564	14.5835	5.11429	11.4967
ILMN_1784756	ACOT7	NM_181866.2	135.95	42.1973	70.3897	169.012	143.965	153.201
ILMN_1728883	ACOT7	NM_181862.2	13.5442	14.2759	22.2096	15.5315	9.54171	14.383
ILMN_1740265	ACOT7	NM_181866.2	1531.04	738.646	1410.77	1188.92	1531.93	1070.16
ILMN_1788078	ACOT7	NM_181865.2	0.556362	0.339993	9.09374	0.149157	-5.87822	-14.7068
ILMN_2252621	ACOT7	NM_007274.3	-19.4247	-8.7792	-11.4392	-23.7696	-21.824	-14.4862
ILMN_2332250	ACOT7	NM_007274.3	604.742	362.739	586.079	497.422	684.197	587.059
ILMN_1719178	ACOT7	NM_181864.2	-16.1464	-30.5132	-7.42961	-24.4182	-15.4679	-12.5333
ILMN_1679600	ACOT8	NM_183386.1	79.2425	102.679	97.4776	86.0126	90.922	102.353
ILMN_2367070	ACOT9	NM_001037171.1	417.422	284.861	424.953	407.038	342.385	324.739
ILMN_1658995	ACOT9	NM_001033583.1	763.905	597.713	842.177	767.07	759.39	669.026
ILMN_1750158	ACOX1	NM_004035.4	553.496	240.623	622.057	588.747	483.603	457.095
ILMN_1668839	ACOX1	NM_007292.3	-22.1436	-23.476	-24.879	-26.3112	-26.851	-24.2345
ILMN_1765767	ACOX1	NM_004035.4	-14.4977	-29.4807	-17.7646	-15.5032	-18.4298	-27.3362
ILMN_1685703	ACOX2	NM_003500.2	622.592	45.3311	606.15	244.253	448.387	49.0008
ILMN_1743396	ACOX3	NM_003501.1	347.436	178.813	305.231	204.61	349.661	435.412
ILMN_1743680	ACOXL	NM_018308.1	-9.66432	-5.73067	-2.92579	-14.7624	-7.12108	-10.3401
ILMN_1669633	ACP1	NM_007099.2	412.825	361.055	519.018	605.723	568.351	606.523
ILMN_2344956	ACP1	NM_001040649.1	1423.23	1249.51	1825.55	1989.97	2455.63	2660.4
ILMN_2104830	ACP2	NM_001610.1	3550	2702.67	4128.05	4653.07	3602.25	4615.18
ILMN_2078599	ACP5	NM_001611.2	9266.83	18406.4	15512.8	18363.2	8885.33	17870
ILMN_2234343	ACP6	NM_016361.2	29.717	24.7008	40.725	53.6091	38.5826	34.9544
ILMN_1706598	ACPL2	NM_152282.2	10.5719	24.9918	23.4168	35.721	24.5604	26.2945
ILMN_2306955	ACPL2	NM_152282.3	-19.0578	-20.5052	-8.1435	12.1159	1.85688	2.76432
ILMN_1758323	ACPP	NM_001099.2	40.3542	20.1936	51.2422	24.5604	47.1011	31.7306
ILMN_1728331	ACPT	NM_033068.2	-3.91321	11.6375	9.85182	35.7987	-3.2706	20.8313
ILMN_2351906	ACPT	NM_033068.2	3.74701	7.62387	-3.32453	3.79569	3.14597	-0.411384
ILMN_1705637	ACR	NM_001097.1	-25.0273	-21.765	-19.6746	-13.8516	-14.3208	-19.2904
ILMN_1784203	ACRBP	NM_032489.2	5.29423	-0.983517	-6.1033	7.9896	13.1483	5.69178
ILMN_1666690	ACRC	NM_052957.2	-17.6572	-22.5361	-22.7187	2.36645	-16.2007	-24.0672
ILMN_1654468	ACRV1	NM_001612.4	-15.2798	-18.4434	-26.9744	-22.5184	-19.7862	-14.8041
ILMN_2320277	ACRV1	NM_020109.3	-18.1071	-14.4915	-16.8854	-10.9316	-19.4547	-17.5533
ILMN_2227011	ACSBG1	NM_015162.3	12.7241	15.7445	2.3794	16.6982	9.00319	13.8517
ILMN_1730002	ACSBG2	NM_030924.2	-14.0996	-16.1007	-17.6572	-11.8037	-24.6355	-20.6522
ILMN_3236756	ACSF2	NM_025149.4	347.205	190.245	208.72	282.426	536.765	494.786
ILMN_1716832	ACSF3	NM_174917.1	25.7411	47.6473	49.4969	22.616	36.841	37.4882
ILMN_1684585	ACSL1	NM_001995.2	608.601	535.791	1062.53	1442.27	777.986	775.25
ILMN_2360705	ACSL3	NM_203372.1	1536.14	1524.53	1519.56	1782.71	1406.24	1662.32
ILMN_1654414	ACSL3	NM_004457.3	72.9141	51.382	115.628	71.5696	108.276	80.5028
ILMN_1666096	ACSL3	NM_004457.3	112.026	116.784	93.6873	164.03	145.788	154.631
ILMN_2391458	ACSL4	NM_022977.1	115.324	112.356	118.689	101.154	109.535	116.612
ILMN_2285506	ACSL4	NM_022977.1	4.01082	1.27389	5.92661	-8.97226	-2.22916	-6.34665
ILMN_1691714	ACSL4	XM_932358.1	-33.3397	-28.9789	-36.1382	-33.1546	-35.6556	-35.2949
ILMN_1683598	ACSL4	NM_004458.1	1473.61	1224.96	1296.15	1696.29	1417.08	1447.09
ILMN_2370882	ACSL5	NM_203379.1	64.3345	54.224	73.3921	124.015	67.8901	71.2086
ILMN_2273911	ACSL5	NM_203379.1	11.6256	14.0482	15.5028	11.8822	3.61175	9.56577
ILMN_1807914	ACSL5	NM_203380.1	-18.958	-23.857	-26.6822	-29.3864	-23.9568	-15.9445
ILMN_1678517	ACSL5	NM_016234.3	-19.7073	-21.8117	-11.5913	5.68871	-13.1099	-7.86742
ILMN_1705247	ACSL5	NM_203379.1	275.104	323.203	318.921	370.986	336.592	283.121
ILMN_1737418	ACSL6	NM_015256.2	31.4258	16.6467	15.0274	20.8034	19.6383	18.0507
ILMN_2278242	ACSL6	NM_015256.2	-18.1053	-12.5243	-14.2352	-4.81079	4.16245	2.90816
ILMN_1730025	ACSL6	NM_001009185.1	-27.0707	-31.2519	-29.2713	-37.1984	-28.3381	-27.142
ILMN_2378555	ACSL6	NM_015256.2	-28.9202	-19.8177	-25.1588	-21.0855	-27.9708	-28.2153
ILMN_1661434	ACSM1	NM_052956.1	-31.5081	-24.5984	-19.4011	-19.7489	-21.0963	-34.652
ILMN_1809623	ACSM2A	XM_936869.1	-3.67927	32.5523	-7.1125	7.45129	-3.29643	-5.0556
ILMN_1657592	ACSM2B	XM_936869.1	-8.76516	-1.34145	-5.70347	4.50028	-7.33598	-9.19509
ILMN_1765912	ACSM2B	XM_936876.1	3.37068	13.7627	12.8378	5.07733	18.668	9.07149
ILMN_1746128	ACSM2B	NM_182617.2	21.1742	4.26649	17.3273	-0.697719	28.3557	19.8846
ILMN_1685952	ACSM3	NM_202000.2	-14.0015	1.34023	-15.9925	14.8206	-15.0316	-10.0213
ILMN_1662738	ACSM3	NM_202000.2	-28.1889	-7.97534	-15.5719	-22.4934	-33.5571	-13.6251
ILMN_1771084	ACSM3	NM_005622.3	20.3455	72.8278	11.3367	49.4601	19.4583	75.8172
ILMN_1791923	ACSM4	XM_292035.5	9.7966	4.68564	14.2814	1.07173	1.93453	7.47396
ILMN_1801698	ACSM5	XM_937301.1	-9.77418	5.85113	9.29727	9.11056	4.13823	19.3003
ILMN_1766966	ACSM5	NM_017888.2	14.9228	-0.37846	-9.82384	-7.00764	1.55985	5.64942
ILMN_2070792	ACSM5	NM_017888.2	-19.5406	-18.7384	-5.23159	-20.0355	-19.363	-11.3564
ILMN_1752269	ACSS1	NM_032501.2	98.5531	137.896	93.9798	62.9366	114.486	71.9769
ILMN_1697510	ACSS2	NM_018677.2	24.664	-1.50032	-3.3012	7.07564	5.3594	4.31395
ILMN_2254962	ACSS2	NM_001076552.1	93.2206	55.1651	235.896	253.404	93.3376	115.966
ILMN_2336595	ACSS2	NM_001076552.1	1895.07	1281.47	2251.66	2221.33	1826.46	1767.35
ILMN_1714197	ACSS2	NM_139274.1	2011.67	1531.93	2563.57	2642.03	1847.43	2167.07
ILMN_1742859	ACSS2	NM_139274.1	141.953	70.4692	282.598	269.711	128.43	156.35
ILMN_1659885	ACSS3	NM_024560.2	-8.00853	8.72843	10.996	22.0331	-4.75207	-12.0394
ILMN_2125869	ACTA1	NM_001100.3	-21.516	-17.9517	-22.8208	-30.6188	-23.1211	-21.0974
ILMN_1671703	ACTA2	NM_001613.1	930.612	461.63	2300.16	1435.92	1082.73	1051.34
ILMN_2152131	ACTB	NM_001101.2	25405.5	24166.6	27301.9	28469.4	29937.5	19014.8
ILMN_1777296	ACTB	NM_001101.2	27414.5	14311	24701.9	21429.8	22886.6	12953.4
ILMN_2038777	ACTB		30577.1	17632.4	28898.6	26574.4	25254.2	14777.3
ILMN_3246895	ACTBL2	NM_001017992.2	-12.0247	-7.06793	-10.7765	8.73507	2.80663	-9.08695
ILMN_1658660	ACTC1	NM_005159.3	-22.6601	-19.3682	-20.5874	-17.5862	-20.6329	-19.144
ILMN_1829919	ACTC1	Hs.532645	7.00549	13.9348	16.4404	14.7826	11.7578	18.1312
ILMN_2053178	ACTG1	NM_001614.2	31071.2	22129.9	28639.1	26353.5	26664.2	21202.9
ILMN_1704961	ACTG1	NM_001614.2	7342.82	5511.71	7460.79	7686.29	7199.37	5617.98
ILMN_1795325	ACTG2	NM_001615.3	-27.1382	-37.7751	-32.0409	-37.6172	-23.6709	-22.6261
ILMN_1749297	ACTL6A	NM_177989.1	610.581	659.56	631.372	555.891	503.529	405.143
ILMN_2328280	ACTL6A	NM_004301.3	180.722	250.463	239.629	255.285	232.997	180.589
ILMN_1657855	ACTL6B	NM_016188.3	14.4873	13.8928	4.0864	11.9713	5.57261	-2.41323
ILMN_1717900	ACTL7A	NM_006687.2	-27.9874	-26.1056	-27.7783	-7.2052	-34.7987	-36.0687
ILMN_1796088	ACTL7B	NM_006686.2	13.6924	29.285	15.6992	-4.52675	-3.47183	8.46013
ILMN_1704078	ACTL8	NM_030812.1	-26.5149	31.2039	-23.7537	-5.64129	-9.85563	-10.6459
ILMN_2232177	ACTN1	NM_001102.2	4042.64	1997.71	6001.1	2864.73	3047.76	2451.91
ILMN_1654422	ACTN2	NM_001103.1	1.28152	-2.22102	1.52463	-4.90469	2.41699	-12.7665
ILMN_1665691	ACTN3	NM_001104.1	-21.3393	-12.8415	-19.6521	3.78856	-26.1332	-16.8824
ILMN_1725534	ACTN4	NM_004924.3	891.914	847.403	759.645	469.746	613.671	468.589
ILMN_1798254	ACTR10	NM_018477.1	1213.11	744.507	1384.49	1437.22	1242.69	1337.51
ILMN_1792314	ACTR1A	NM_005736.2	1171.35	694.136	1332.66	893.887	879.492	837.03
ILMN_1695821	ACTR1B	NM_005735.2	332.396	260.624	368.14	334.703	398.301	375.204
ILMN_2388605	ACTR2	NM_001005386.1	5315	2718.03	5015.44	4416.24	4282.26	2902.11
ILMN_1657153	ACTR3	NM_005721.3	891.383	415.161	935.652	841.91	843.296	527.725
ILMN_2260392	ACTR3B	NM_020445.4	48.7618	50.3972	26.3976	34.4382	24.9991	14.1031
ILMN_2346451	ACTR3B	NM_020445.4	14.7409	32.5868	22.3902	16.6825	7.93016	17.1891
ILMN_1787513	ACTR3B	NM_020445.3	22.9191	26.4015	6.70326	8.16114	21.093	10.7048
ILMN_1680941	ACTR3B	XM_937674.1	10.6657	4.90477	4.01442	-4.85591	4.47263	15.4837
ILMN_1652594	ACTR5	NM_024855.2	14.5617	23.2474	27.9184	42.2082	27.1962	-2.60802
ILMN_1697585	ACTR6	NM_022496.2	190.044	338.138	310.267	348.16	187.138	229.647
ILMN_1689162	ACTR8	NM_022899.3	42.0814	60.2118	121.623	103.703	68.397	57.3007
ILMN_1815392	ACTRT1	NM_138289.1	100.108	79.9025	83.5614	82.2449	77.6102	89.3587
ILMN_3241416	ACTRT2	NM_080431.4	-1.93101	-20.3854	-23.9412	-16.0276	-19.6166	-5.88782
ILMN_1760490	ACVR1	NM_001105.2	926.245	893.383	695.276	1002.63	855.583	1030.58
ILMN_1786544	ACVR1B	NM_020327.2	-19.7827	-29.4013	-21.0206	-18.5919	-17.4924	-12.2628
ILMN_1763916	ACVR1B	NM_020328.2	10.9731	0.0871624	30.4132	18.1401	14.7163	14.4062
ILMN_2243308	ACVR1B	NM_004302.3	512.133	525.187	406.062	468.087	377.58	574.04
ILMN_1766723	ACVR1B	NM_020327.2	-9.55761	-14.3992	-19.7605	-2.31909	-15.632	-11.0898
ILMN_1689217	ACVR1C	NM_145259.1	11.824	14.6339	19.6307	2.33301	10.577	11.4632
ILMN_1670912	ACVR2A	NM_001616.3	39.9121	9.97171	31.0915	37.7917	38.6823	34.0282
ILMN_2152711	ACVR2A	NM_001616.3	41.1832	41.4115	14.1054	55.8007	48.2377	53.8943
ILMN_1668983	ACVR2B	NM_001106.2	-19.8364	-20.4639	-24.8802	-20.491	-18.2831	-17.7005
ILMN_1824337	ACVR2B	Hs.563160	-8.37501	-24.3485	-8.06796	-6.13461	-9.3054	-15.564
ILMN_1807493	ACVRL1	NM_000020.1	14.4519	38.9434	1.18088	29.8083	22.1759	40.6576
ILMN_3250257	ACVRL1	NM_000020.2	271.443	243.672	16.9391	120.525	184.212	269.962
ILMN_1683883	ACY1	NM_000666.1	332.21	190.433	339.346	334.169	301.321	267.78
ILMN_1670193	ACY3	NM_080658.1	-16.6977	-19.9683	-20.8596	-30.467	-31.2931	-20.5381
ILMN_2319825	ACYP1	NM_001107.3	42.8428	54.75	53.3572	52.3416	49.9087	57.2088
ILMN_1694233	ACYP1	NM_203488.1	90.661	71.9769	153.027	109.025	88.7475	52.1232
ILMN_1686432	ACYP1	NM_203488.1	-10.8132	-13.5055	-14.7055	-4.94574	-22.2292	-19.7903
ILMN_1697550	ACYP2	NM_138448.2	10.402	25.1803	33.5984	26.8754	20.6578	21.4376
ILMN_2158705	ACYP2	NM_138448.2	228.651	224.488	250.024	289.894	181.655	258.785
ILMN_1803686	ADA	NM_000022.2	166.663	1060.56	20.8313	176.598	394.797	493.718
ILMN_1745580	ADAD1	NM_139243.1	-7.97296	-3.65947	12.526	-10.4889	8.27666	4.91335
ILMN_1745108	ADAD2	NM_139174.2	-24.725	-26.5853	-29.5445	-29.4042	-34.6934	-33.5701
ILMN_1725043	ADAL	NM_001012969.1	81.816	90.4005	56.7389	84.9323	75.5908	76.6415
ILMN_2148360	ADAM10	NM_001110.2	63.9172	32.7696	59.8448	48.8784	57.0375	35.1687
ILMN_1718946	ADAM10	NM_001110.2	506.014	233.624	479.188	420.034	426.151	318.862
ILMN_1711374	ADAM11	NM_002390.3	-1.05751	-6.14974	5.09052	0.484484	-2.62435	-1.87264
ILMN_1726266	ADAM12	NM_021641.2	17.7853	16.3421	22.1182	-2.79257	6.75308	3.52094
ILMN_1705689	ADAM12	NM_003474.3	10.2582	8.20082	44.4166	21.9119	2.94496	-3.68115
ILMN_1785393	ADAM12	NM_021641.2	-6.4377	3.52492	-13.724	-0.951915	6.92182	4.33298
ILMN_2384544	ADAM15	NM_003815.3	349.86	171.084	511.051	195.184	449.65	199.135
ILMN_1756920	ADAM15	NM_207195.1	2593.45	1182.5	3262.87	1395.17	2718.03	1564.82
ILMN_1799728	ADAM15	XM_937888.1	91.6294	113.797	114.606	133.368	91.9781	139.227
ILMN_1751500	ADAM15	XM_937888.1	95.4911	39.6508	123.392	51.6552	190.964	71.1081
ILMN_2121068	ADAM17	NM_003183.4	302.198	239.851	222.102	267.891	191.598	193
ILMN_1765779	ADAM17	NM_003183.4	65.9956	55.8796	82.7195	34.1872	49.2589	38.7
ILMN_2201386	ADAM18	NM_014237.1	-28.4873	-17.3611	-17.3405	-13.8759	-19.7903	-24.0858
ILMN_1682225	ADAM19	NM_023038.3	-25.709	-25.315	-26.8537	-22.193	-15.1246	-25.4078
ILMN_1788481	ADAM19	NM_023038.3	-24.925	-25.0601	-21.7323	-18.1585	-32.1549	-20.904
ILMN_1713751	ADAM19	NM_033274.2	14.646	35.9905	22.9152	18.0404	98.4245	67.7849
ILMN_1662675	ADAM2	NM_001464.3	28.9325	19.3217	33.7034	26.8899	25.7778	31.4625
ILMN_1737629	ADAM20	NM_003814.4	-10.9194	-34.1782	-24.3246	-31.5793	-23.5828	-26.7316
ILMN_1812112	ADAM21	NM_003813.2	-15.7285	-17.4568	-22.562	-31.6901	-21.9254	-19.8737
ILMN_3241313	ADAM21P	NR_003951.1	-2.22698	-14.2774	-11.6341	-9.91089	-20.2307	-13.5167
ILMN_1675210	ADAM22	NM_004194.2	-18.3889	-7.2962	-24.8207	-15.1666	-20.3709	-34.4348
ILMN_1706302	ADAM22	NM_021722.2	-9.53135	4.06576	4.58856	14.311	0.110806	9.86636
ILMN_2351754	ADAM22	NM_021721.2	-24.4802	-25.2607	-11.0371	-31.538	-26.7356	-35.0707
ILMN_2060086	ADAM23	NM_003812.2	-22.6513	26.393	-19.4433	-2.73038	-25.7837	-12.7417
ILMN_1664236	ADAM28	NM_021777.2	-13.6838	-11.6804	-20.9171	-7.43463	-7.10946	-11.0968
ILMN_1664631	ADAM28	NM_021777.2	34.3289	40.4728	-1.58208	47.2614	64.2319	86.6962
ILMN_1802100	ADAM28	NM_014265.3	0.0663893	45.4733	-31.4109	22.0958	27.9386	59.1237
ILMN_2194158	ADAM29	NM_014269.3	5.12794	-4.96507	-3.36651	-1.09055	0.747956	5.17184
ILMN_2100871	ADAM30	NM_021794.2	12.4296	-1.92738	5.89744	15.0274	8.58945	-14.0538
ILMN_1806841	ADAM32	XM_940500.1	13.8825	17.7517	31.008	10.2598	19.3217	25.8223
ILMN_1798045	ADAM32	NM_145004.4	8.6229	0.481109	17.2856	-3.42523	16.7752	-2.54893
ILMN_2293012	ADAM32	NM_145004.4	-30.7345	-22.4247	-19.279	-23.7907	-29.11	-25.5737
ILMN_1703383	ADAM32	XM_940500.1	-2.91672	13.2086	-2.06404	21.0744	-1.72907	-4.1746
ILMN_1651657	ADAM33	NM_025220.2	-12.8059	-6.83647	-13.806	-20.0445	-17.8316	-12.4602
ILMN_1671297	ADAM33	NM_153202.1	-7.9921	-0.424934	-17.2872	0.637529	-27.9458	-17.5319
ILMN_1669486	ADAM3A	XM_498330.2	18.852	23.5661	37.0667	19.6485	18.546	29.8272
ILMN_1795204	ADAM3A	NR_001569.1	-4.88506	10.3808	23.9415	14.8859	19.0462	24.7468
ILMN_2223911	ADAM3A	NR_001569.1	1.06137	17.9068	0.535971	3.93464	-0.889201	1.50731
ILMN_1685531	ADAM5	XR_001283.1	-16.4871	9.54685	-3.47943	-17.3574	-4.96507	-2.8978
ILMN_1764554	ADAM5	XR_001286.1	2.07313	-2.64791	23.6321	6.79772	5.6219	15.5081
ILMN_2302214	ADAM5P	NR_001448.1	-25.2194	-29.0699	-17.1938	-25.4058	-29.539	-27.0736
ILMN_1783312	ADAM6	NR_002224.1	4.2797	5.01781	19.7842	13.1682	9.21018	14.6265
ILMN_2143210	ADAM6	NR_002224.1	-12.3802	-5.43372	-1.91413	4.91543	-5.01731	-1.61322
ILMN_1750294	ADAM7	NM_003817.1	-29.1674	-20.0475	-22.666	-16.3152	-18.4885	-20.3833
ILMN_1708348	ADAM8	NM_001109.2	232.925	311.377	41.5802	286.118	456.423	896.418
ILMN_1727524	ADAM9	NM_003816.2	119.371	27.0402	88.66	89.4656	99.8725	63.2479
ILMN_1716909	ADAMDEC1	NM_014479.2	615.276	1796.06	444.547	2674.3	1268.68	2923.92
ILMN_2103107	ADAMDEC1	NM_014479.2	2090.16	6749.53	1598.65	6993.47	3528.66	7451.34
ILMN_1673566	ADAMTS1	NM_006988.3	-29.5273	-37.267	-19.3085	-15.9517	-17.9484	-21.63
ILMN_1751168	ADAMTS10	NM_030957.2	-15.6227	-20.2921	-13.8805	-28.5666	-15.564	-18.9463
ILMN_1660970	ADAMTS12	NM_030955.2	-23.6504	-18.4539	-21.131	-26.4982	-29.9347	-30.855
ILMN_1787386	ADAMTS13	NM_139028.2	-21.3028	-12.5652	-10.5434	-3.18916	-24.9197	-24.7056
ILMN_2286570	ADAMTS13	NM_139025.2	-37.1984	-44.7213	-29.094	-31.5938	-31.4442	-34.2555
ILMN_2413732	ADAMTS13	NM_139027.2	21.0518	9.9876	17.2771	15.4155	12.2797	18.0747
ILMN_1873412	ADAMTS14	Hs.352156	44.973	29.7325	12.8881	4.47413	6.98353	10.748
ILMN_1676452	ADAMTS14	NM_139155.1	-29.3976	-25.8279	-29.8278	-32.7746	-18.5965	-28.0989
ILMN_2358134	ADAMTS14	NM_139155.2	-28.0439	-23.469	-10.6477	-13.8227	-17.3771	-11.3862
ILMN_1683781	ADAMTS15	NM_139055.1	18.6518	-0.112758	20.2421	10.2121	9.84862	10.6611
ILMN_1726247	ADAMTS16	NM_139056.1	-19.39	-22.0538	-37.5854	-33.1819	-23.6016	-23.2402
ILMN_1682989	ADAMTS17	NM_139057.1	11.9917	14.8788	6.36042	11.6916	26.4832	17.3138
ILMN_1739872	ADAMTS18	NM_139054.2	4.54161	9.76349	-1.14622	16.6156	16.8595	16.1492
ILMN_1770152	ADAMTS18	NM_199355.1	-30.8645	-18.3738	-26.0205	-29.963	-32.2902	-24.6658
ILMN_1656171	ADAMTS19	NM_133638.2	-23.9262	-28.1506	-22.4007	-30.5679	-25.6561	-27.8871
ILMN_1796628	ADAMTS2	NM_014244.1	2.02021	14.0377	6.38023	4.9944	12.483	-4.11778
ILMN_1811765	ADAMTS2	NM_021599.1	3.89629	-4.41461	-10.7424	3.56718	-3.19979	-10.5698
ILMN_1791795	ADAMTS20	NM_175851.1	5.68194	-4.37039	35.3533	4.82049	-4.94192	9.15344
ILMN_1787908	ADAMTS20	NM_175851.1	-23.6924	-24.9961	-22.5637	-15.8838	-31.6477	-29.489
ILMN_1651717	ADAMTS20	NM_025003.2	-4.45501	-5.90486	13.6498	-3.31741	14.4835	4.09183
ILMN_1703803	ADAMTS3	NM_014243.1	-9.98241	1.85417	-5.68232	-21.1845	7.55418	3.43972
ILMN_2092933	ADAMTS4	NM_005099.3	-27.5986	-38.0371	-31.4052	-29.4243	-33.3631	-34.6208
ILMN_1681886	ADAMTS5	NM_007038.2	-25.3016	-27.4011	-21.7483	-17.1707	-29.7562	-25.4739
ILMN_1767362	ADAMTS6	NM_197941.2	34.3401	4.75134	49.2987	26.9047	48.4651	29.5911
ILMN_3251322	ADAMTS7	NM_014272.3	16.2141	-3.24076	1.96365	22.0022	5.94754	-0.91805
ILMN_2211790	ADAMTS7	NM_014272.2	2.80663	-5.98656	-13.3913	-3.37878	18.8075	4.64274
ILMN_1672403	ADAMTS8	NM_007037.3	6.64846	9.21476	32.3994	21.1394	20.0061	15.3715
ILMN_1805543	ADAMTS9	NM_182920.1	-22.3724	-30.7222	-27.764	-30.3487	-20.7631	-16.3152
ILMN_1706992	ADAMTSL1	NM_139264.1	-22.2701	-28.9041	-19.7408	-10.1746	-19.9221	-26.4779
ILMN_1684919	ADAMTSL1	NM_139238.1	4.48409	-9.15649	10.468	-1.84474	0.91747	0.718769
ILMN_1727084	ADAMTSL1	NM_152702.1	4.32714	1.78369	-0.488401	3.66593	-1.93101	2.38751
ILMN_1705250	ADAMTSL1	NM_052866.2	-23.0696	-25.8926	-15.632	-22.61	-24.3007	-22.5935
ILMN_1722621	ADAMTSL1	NM_052866.2	-24.5065	-38.3776	-33.8789	-20.9094	-29.6327	-30.433
ILMN_1721495	ADAMTSL2	NM_014694.2	-16.0467	-11.679	-28.1889	-4.99318	-10.1095	-23.1751
ILMN_1798690	ADAMTSL3	NM_207517.1	6.61211	2.97949	28.9216	21.1997	11.1444	12.1775
ILMN_1687035	ADAMTSL4	NM_025008.2	129.526	464.118	75.5607	122.002	108.319	291.213
ILMN_1777683	ADAMTSL4	NM_019032.3	-15.1417	-4.14825	-12.9718	-7.96918	-22.7874	4.51617
ILMN_1762294	ADAMTSL4	NM_025008.2	59.7413	308.51	11.2034	65.4346	32.4508	137.938
ILMN_1793040	ADAMTSL5	NM_213604.1	22.7549	30.526	52.2847	29.8091	8.6256	26.2554
ILMN_3247424	ADAP1	NM_006869.2	63.6728	140.601	24.3036	23.3172	31.1557	25.4703
ILMN_1763000	ADAP2	NM_018404.1	2359.02	1839.32	1313.99	1913.37	2464.71	2132.86
ILMN_1776777	ADAR	NM_015840.2	2500.76	3460.45	2244.31	2356.78	1982.72	1881.77
ILMN_1706963	ADAR	NM_001025107.1	-13.0869	19.7516	-7.97806	-18.2652	-16.7497	-14.0527
ILMN_2320964	ADAR	NM_015840.2	864.344	978.243	867.248	775.78	719.053	662.206
ILMN_1697628	ADARB1	NM_001112.2	-3.19031	-25.0344	-8.99059	-2.82767	-8.21103	-0.140656
ILMN_2319326	ADARB1	NM_015833.2	94.0116	5.79362	87.7875	61.6388	54.0891	27.2074
ILMN_1657442	ADARB1	NM_001033049.1	0.928798	-17.3692	-30.5637	-26.2714	-23.8296	-29.4735
ILMN_1679797	ADARB1	NM_001033049.1	719.305	156.327	624.879	478.212	401.389	218.126
ILMN_1749493	ADARB2	NM_018702.1	0.385454	1.50305	9.00319	3.6805	11.3972	8.98235
ILMN_1657139	ADAT1	NM_012091.2	245.167	185.471	150.745	195.122	212.555	193.573
ILMN_3245693	ADAT2	NM_182503.2	22.2912	18.5538	4.05624	12.0186	15.3221	17.8041
ILMN_1806275	ADAT3	NM_138422.1	64.6372	84.4088	74.2487	43.2235	63.1893	35.7326
ILMN_1659599	ADC	NM_052998.2	-18.0373	-16.7644	-28.8287	-15.7096	-18.3304	-29.8142
ILMN_1698777	ADCK1	NM_020421.2	159.231	128.065	183.174	143.511	208.651	153.897
ILMN_1663132	ADCK2	NM_052853.3	1964.42	962.954	1875.56	1118.36	1489.06	1319.38
ILMN_1700349	ADCK4	NM_024876.2	135.733	66.9222	93.0983	59.2466	78.7145	53.8181
ILMN_1761309	ADCK5	NM_174922.3	48.899	26.259	21.5518	10.0414	40.5744	3.76425
ILMN_2120555	ADCY1	NM_021116.1	29.4651	15.3837	101.923	35.295	10.8591	17.9702
ILMN_1742073	ADCY1	NM_021116.1	2.15495	-6.63015	6.86659	-10.5183	-2.37561	-8.75434
ILMN_3241894	ADCY10	NM_018417.3	-1.17199	-6.52932	-6.63514	-6.13043	0.534835	-0.492141
ILMN_1810691	ADCY2	NM_020546.1	2.02321	17.0969	23.5994	12.9787	6.16009	12.8592
ILMN_1676893	ADCY3	NM_004036.2	4779.06	5497.71	10136.7	9786.08	3760.68	6632.24
ILMN_2148944	ADCY4	NM_139247.2	5.94487	14.8316	10.2699	10.2015	-24.8232	-18.4418
ILMN_1708588	ADCY5	NM_183357.1	13.8177	22.616	34.421	17.4363	18.3205	21.6038
ILMN_2311674	ADCY6	NM_020983.2	37.1487	18.6332	2.6647	12.9093	10.9383	20.4077
ILMN_1685156	ADCY6	NM_015270.2	53.066	49.9338	43.2694	30.3863	39.8072	27.5294
ILMN_1655935	ADCY7	NM_001114.2	441.516	215.919	295.144	311.377	335.98	254.206
ILMN_1754440	ADCY8	NM_001115.1	16.2312	9.7163	4.10416	17.386	4.47922	8.71667
ILMN_1654287	ADCY9	NM_001116.2	84.9057	76.1692	53.7432	81.2014	76.8618	60.5037
ILMN_1763344	ADCYAP1	NM_001117.2	-32.3332	-29.3914	-27.929	-26.5733	-27.5154	-26.5267
ILMN_1711736	ADCYAP1R1	NM_001118.3	-31.7329	-18.12	-29.2662	-27.8871	-26.0478	-21.456
ILMN_2356786	ADD1	NM_001119.3	146.106	144.699	114.938	110.365	93.6577	128.989
ILMN_1759252	ADD1	NM_001119.3	3170.1	3025.63	2707.45	2150.7	2556.47	2517.45
ILMN_1678791	ADD2	XM_945551.1	-26.3687	-30.3937	-19.0212	-30.9489	-31.1879	-22.5402
ILMN_2336146	ADD2	NM_017483.2	-37.2162	-26.3892	-20.742	-15.1569	-25.7413	-26.5349
ILMN_2286339	ADD2	NM_017488.2	-24.879	-25.0851	-33.2805	-19.1936	-25.2395	-33.0614
ILMN_1694133	ADD2	NM_001617.1	8.87769	40.7406	6.60426	5.21348	11.8277	16.0275
ILMN_1678501	ADD3	NM_019903.3	-23.3736	-30.5891	-33.8203	-39.684	-18.5789	-33.3631
ILMN_1787378	ADD3	NM_016824.3	-11.0622	116.211	14.4562	51.286	-1.59117	-1.81261
ILMN_1814526	ADD3	NM_016824.3	266.852	638.521	324.187	398.301	365.153	445.98
ILMN_2311278	ADD3	NM_001121.2	88.8197	154.054	126.643	137.516	97.2288	115.678
ILMN_1764309	ADH1A	NM_000667.2	4.71731	22.0982	13.5746	8.58132	0.91055	13.214
ILMN_1811598	ADH1B	NM_000668.3	-14.1684	0.868258	0.332286	3.65824	-13.0397	-5.71511
ILMN_1740717	ADH1C	NM_000669.3	28.6745	7.9962	32.5438	4.18322	23.2726	19.3738
ILMN_2136010	ADH4	NM_000670.3	-29.7404	-28.1464	-23.9444	-31.6777	-23.932	-36.7276
ILMN_1797912	ADH4	NM_000670.3	-11.566	-17.2527	0.430428	8.72843	-2.76791	-8.50091
ILMN_1738604	ADH5	NM_000671.3	31.94	24.1572	73.5682	57.1737	54.7332	57.2443
ILMN_1691175	ADH6	NM_000672.2	-22.3189	-25.7757	-14.5945	-15.0095	-8.63465	-12.8851
ILMN_2223359	ADH7	NM_000673.3	22.6134	6.87335	9.32457	16.2071	20.2876	15.0833
ILMN_1702858	ADHFE1	NM_144650.1	19.917	19.1619	24.7486	22.1859	31.6118	30.9877
ILMN_2363634	ADHFE1	NM_001077593.1	36.0012	6.5225	15.3869	15.2379	40.7805	50.5486
ILMN_1813975	ADI1	NM_018269.1	37.0831	24.5016	17.1858	39.0849	50.9794	31.049
ILMN_1743331	ADIG	NM_001018082.1	-21.9437	-26.5432	-32.744	-21.465	-28.6137	-24.1531
ILMN_1775045	ADIPOQ	NM_004797.2	27.1496	19.6542	21.6765	9.03802	20.4619	17.2609
ILMN_2096322	ADIPOR1	NM_015999.2	688.605	1490.28	576.101	1129.63	874.234	1510.57
ILMN_1688322	ADIPOR1	NM_015999.2	1008.18	1643.54	841.173	1726.1	1378.33	2411.01
ILMN_2224833	ADIPOR2	NM_024551.2	752.512	675.204	643.062	579.968	691.633	726.85
ILMN_2358626	ADK	NM_001123.2	859.914	686.551	1088.34	935.652	828.415	792.798
ILMN_1768062	ADK	NM_006721.2	23.5431	1.82378	41.7833	47.3896	21.2539	19.4795
ILMN_2358628	ADK	NM_001123.2	-19.4151	-3.15861	-10.7186	-2.98742	4.49601	-10.0799
ILMN_1801020	ADK	NM_001123.2	133.368	71.8657	136.407	89.1908	130.955	145.973
ILMN_1708934	ADM	NM_001124.1	872.823	1717.66	575.35	735.626	1701.31	3562.32
ILMN_1702933	ADM2	NM_024866.3	13.0551	124.164	14.4402	37.6231	63.8176	137.462
ILMN_1657993	ADNP	NM_181442.1	260.624	228.062	247.284	223.81	220.759	202.902
ILMN_1666019	ADNP	NM_015339.2	53.7558	11.8755	38.2956	16.9978	41.3359	16.2293
ILMN_2080751	ADNP2	NM_014913.2	218.59	279.87	194.475	219.642	185.987	223.81
ILMN_1690352	ADO	NM_032804.5	662.298	463.525	719.622	846.402	572.013	474.202
ILMN_2275396	ADORA1	NM_000674.2	-27.3088	-30.5934	-26.9884	-20.068	-18.9105	-24.4267
ILMN_2373444	ADORA1	NM_000674.2	-29.2378	-29.4535	-36.2377	-26.532	-22.1604	-26.3602
ILMN_1747227	ADORA1	NM_000674.1	55.2105	31.5499	52.4018	42.8307	60.8011	87.5501
ILMN_1807372	ADORA2A	NM_000675.3	39.1533	28.5147	32.8756	12.2104	25.0397	23.9052
ILMN_1703946	ADORA2B	NM_000676.2	200.92	706.746	274.298	286.989	58.8429	51.6552
ILMN_1733259	ADORA3	NM_020683.5	94.9716	64.6166	52.6943	79.147	167.193	135.016
ILMN_1730710	ADORA3	NM_000677.2	102.408	104.677	142.962	185.821	45.3974	39.7544
ILMN_1793959	ADPGK	NM_031284.3	666.828	659.033	888.68	645.058	602.644	566.424
ILMN_1794512	ADPRH	NM_001125.2	213.786	154.877	264.816	259.625	170.282	155.12
ILMN_1795788	ADPRHL1	NM_138430.3	-23.9845	-17.6344	-28.6327	-14.7826	-25.878	-27.5469
ILMN_1760335	ADPRHL1	NM_199162.1	-20.9133	29.6148	-31.1937	-14.7104	-20.895	-13.592
ILMN_1788530	ADPRHL1	NM_138430.3	7.93371	23.8708	26.7282	24.0227	15.115	10.0163
ILMN_1811480	ADPRHL2	NM_017825.1	467.177	345.661	498.528	309.122	424.014	387.681
ILMN_1813598	ADRA1A	NM_000680.1	-16.5616	-24.8088	-30.8812	-24.1929	-27.6394	-30.1328
ILMN_1653821	ADRA1A	NM_033302.1	-25.1081	-27.8996	-27.475	-20.2336	-24.9231	-22.0804
ILMN_1780551	ADRA1A	NM_000680.1	3.9331	5.32856	-4.085	7.1893	11.3091	1.31916
ILMN_1669227	ADRA1A	NM_033304.1	-34.1316	-30.5512	-27.5952	-21.1079	-25.0167	-36.4653
ILMN_1709167	ADRA1A	NM_033303.2	-9.13039	-17.7235	-6.56255	-16.4703	-14.145	-18.6123
ILMN_1679754	ADRA1B	NM_000679.3	-18.4862	-17.0252	-14.3475	-15.6538	-11.8485	-8.93758
ILMN_1716421	ADRA1D	NM_000678.2	-30.4178	-3.75354	-26.5212	-12.2775	-28.0919	-26.4635
ILMN_1659371	ADRA2A	NM_000681.2	46.5421	17.1325	6.00804	34.5002	26.6045	16.0547
ILMN_1677868	ADRA2B	NM_000682.4	115.966	74.0095	398.849	298.477	126.803	128.94
ILMN_1707445	ADRA2C	XM_938284.1	-20.2225	-20.0026	-6.57106	-2.77454	-12.2388	-2.58326
ILMN_1733963	ADRA2C	NM_000683.3	-9.03017	-21.3723	-13.0905	-18.8995	-21.3885	-14.506
ILMN_1804255	ADRB1	NM_000684.1	5.99224	8.14116	9.86757	2.30425	21.2576	29.7568
ILMN_1695590	ADRB2	NM_000024.3	224.951	107.542	146.191	148.175	142.692	118.22
ILMN_1694007	ADRB3	NM_000025.1	-1.09831	-15.632	5.78957	-2.7489	5.07026	5.62514
ILMN_3307926	ADRBK1	NM_001619.3	1673.14	2317.28	1228.48	1114.38	1604.93	1639.8
ILMN_1673330	ADRBK1	NM_001619.2	32.5738	-6.93539	10.6666	-15.8104	3.98957	2.13548
ILMN_1668900	ADRBK2	NM_005160.2	0.992711	11.1637	-6.73331	9.27618	2.63272	23.3743
ILMN_2389013	ADRM1	NM_175573.1	423.257	382.622	418.28	347.555	397.364	299.62
ILMN_1760143	ADRM1	NM_007002.2	1986.33	1855.92	1964.42	1332.99	1654.74	1342.48
ILMN_1790757	ADSL	NM_000026.1	1332.66	1232.27	1147.26	1066.85	1650.95	1264.39
ILMN_2092664	ADSS	NM_001126.2	973.206	1131.57	859.914	862.041	967.959	803.638
ILMN_1778796	ADSS	NM_001126.2	194.007	163.542	211.171	259.147	257.5	264.882
ILMN_1749804	ADSSL1	NM_199165.1	18.8411	14.206	-6.55587	6.27288	7.41373	8.58614
ILMN_1720235	ADSSL1	NM_199165.1	-15.9382	38.1916	-11.1321	10.4226	-7.18094	102.892
ILMN_2240009	ADSSL1	NM_152328.3	17.2456	25.8205	14.446	-2.35924	26.259	16.4986
ILMN_1736178	AEBP1	NM_001129.3	-1.80726	-5.15003	16.9017	-3.11953	9.57344	5.95109
ILMN_1803376	AEBP2	NM_153207.3	69.3398	93.8017	100.625	75.3904	81.3467	80.7628
ILMN_3240321	AEN	NM_022767.3	173.958	180.206	102.502	191.549	80.8686	90.7605
ILMN_1712944	AES	NM_198969.1	1909.53	2814.09	2097.16	1862.9	2031.95	2289.01
ILMN_2333107	AES	NM_198970.1	781.612	929.669	925.347	612.577	798.248	891.914
ILMN_1707958	AES	NM_198969.1	4.63741	19.1507	12.3713	28.6108	15.4837	-4.89372
ILMN_1660424	AFAP1	NM_021638.3	-18.786	-12.852	-0.197668	-29.5622	-13.693	-9.17031
ILMN_1701998	AFAP1	NM_198595.1	22.1959	30.0296	0.820129	37.6267	120.834	201.429
ILMN_1651235	AFAP1	NM_198595.1	-11.5637	-12.8912	-8.58202	-12.6673	-21.9038	-20.2613
ILMN_1694140	AFAP1L1	NM_152406.1	465.088	205.456	1047.44	836.658	355.652	443.588
ILMN_1730995	AFAP1L2	NM_001001936.1	-23.0655	39.9121	-20.5115	27.6826	-20.0751	4.67294
ILMN_2404917	AFAP1L2	NM_032550.2	-24.9026	6.96615	-24.7603	8.27666	-28.1212	-18.1467
ILMN_1702696	AFAR3	NM_201252.1	3.04649	-7.59221	6.4917	1.1208	3.53758	-2.40817
ILMN_2084562	AFARP1	NR_002796.1	22.1026	11.9333	10.7881	24.6506	17.6419	21.9311
ILMN_1769563	AFARP1	XR_000989.1	-23.0457	-24.1929	-15.5777	-33.8789	-16.8464	-20.784
ILMN_1673119	AFF1	NM_005935.1	27.3511	17.2844	14.4481	7.21505	8.66584	3.93196
ILMN_2129015	AFF1	NM_005935.1	193.189	109.048	279.531	184.104	282.426	188.344
ILMN_1725889	AFF2	NM_002025.1	4.31468	-8.77159	-6.63641	-14.7577	-12.5822	14.1811
ILMN_1775235	AFF3	NM_002285.2	-25.0468	14.9133	-25.1044	-14.2363	-20.432	-21.2956
ILMN_1677951	AFF3	NM_001025108.1	-26.399	-23.2449	-20.29	-28.0769	-26.9988	-17.093
ILMN_1708502	AFF4	NM_014423.2	349.193	166.499	420.639	441.516	437.868	367.994
ILMN_1705447	AFG3L1	NM_001031805.1	47.8969	-5.25307	63.0063	16.6109	54.017	-9.92898
ILMN_1699172	AFG3L1	NM_001031805.1	-14.5855	-24.8821	-25.4362	-15.0486	-19.8851	-21.3753
ILMN_2409898	AFG3L1	NR_003228.1	21.8991	6.69542	18.5965	2.53861	1.05749	14.5756
ILMN_2295698	AFG3L1	NR_003228.1	7.41092	13.3241	16.2362	14.8427	18.3114	29.9808
ILMN_2066124	AFG3L2	NM_006796.1	1768.37	1302.81	2142.05	1320.36	1767.35	1286.2
ILMN_1777797	AFM	NM_001133.2	-25.2519	-18.1053	-20.473	-24.9693	-26.2246	-14.4959
ILMN_2095653	AFMID	NM_001010982.1	56.6013	94.0592	37.043	90.2661	66.251	343.323
ILMN_1707551	AFMID	NM_001010982.1	99.5375	136.271	100.996	130.028	104.292	181.56
ILMN_1782204	AFP	NM_001134.1	1.39954	-1.27928	0.39551	-5.63947	-7.11977	-1.76834
ILMN_2402766	AFTPH	NM_017657.3	514.686	533.492	667.221	773.043	549.175	526.807
ILMN_1767722	AFTPH	NM_203437.2	17.4919	22.3739	62.8651	35.3913	24.8838	14.7372
ILMN_2342841	AFTPH	NM_203437.2	196.354	127.271	264.186	227.532	187.642	103.596
ILMN_1802631	AGA	NM_000027.2	274.69	228.982	289.508	439.251	249.577	362.739
ILMN_2318481	AGAP1	NM_001037131.1	-22.621	-29.0435	-9.51189	-0.744157	-29.182	-23.4309
ILMN_2245223	AGAP1	NM_001037131.1	5.27127	16.0535	21.0847	3.30613	6.05296	13.3208
ILMN_3238543	AGAP11	NM_133447.1	-14.5963	-22.1362	-13.2944	-23.9642	-10.9957	-18.3292
ILMN_1735591	AGAP2	NM_014770.2	4.41798	-14.2275	-7.96393	3.43587	-16.5021	-18.0873
ILMN_2362126	AGAP3	NM_001042535.1	41.836	25.4427	23.8803	32.9746	43.4736	15.6375
ILMN_2269136	AGAP3	NM_001042535.1	290.197	249.971	188.157	189.645	269.133	341.101
ILMN_3239130	AGAP6	NM_001077665.2	33.2581	28.3813	46.8962	24.6338	36.4515	23.3305
ILMN_2120103	AGAP7	NM_001077685.1	28.3826	12.5018	12.4844	7.85552	-4.44176	-7.37431
ILMN_3242883	AGAP8	NM_001077686.1	114.631	37.9771	132.797	18.0011	90.2789	40.3331
ILMN_2100055	AGBL1	NM_152336.2	-29.0192	-7.75808	-19.3458	-24.2226	-26.2632	-26.399
ILMN_1887648	AGBL1	Hs.569517	-23.6594	-18.7741	-16.769	4.87122	-13.7943	-26.8911
ILMN_1688627	AGBL2	NM_024783.2	0.909532	2.99928	8.93965	-3.61095	28.5176	23.5026
ILMN_1672767	AGBL3	NM_178563.1	-3.0484	-6.15445	12.7213	-13.72	4.14678	3.94851
ILMN_2196642	AGBL4	NM_032785.1	-17.8708	-28.7116	-24.8404	-13.5396	-17.3611	-18.463
ILMN_2308689	AGBL5	NM_001035507.2	85.7191	187.422	32.6124	110.77	130.153	156.457
ILMN_2290776	AGBL5	NM_021831.5	34.2664	11.5789	2.58556	8.90284	21.9289	19.4418
ILMN_1777182	AGC1	NM_001135.1	-22.6863	-32.6416	-31.6252	-21.4765	-27.4799	-20.0475
ILMN_1729777	AGER	NM_001136.3	-7.76138	-11.9789	27.6993	5.68298	-2.63321	3.25135
ILMN_1690829	AGER	NM_001136.3	8.84213	6.64703	11.3007	-9.82384	2.785	5.84499
ILMN_2257015	AGER	NM_001136.3	19.7677	24.4504	15.9351	3.29887	19.6569	21.2165
ILMN_3181215	AGFG1	NM_004504.4	14.8846	12.0458	17.9167	21.1877	29.2784	10.3167
ILMN_3260345	AGFG1	NM_001135189.1	43.4638	50.8091	48.6957	87.8231	62.6844	56.0434
ILMN_1703228	AGFG2	NM_006076.3	28.2467	60.6219	32.288	37.7185	27.9681	34.2849
ILMN_1652023	AGFG2	XM_499461.2	40.007	15.9074	38.7486	1.68639	27.2853	24.7094
ILMN_2064917	AGGF1	NM_018046.3	534.043	493.045	533.924	571.041	566.424	469.528
ILMN_1776153	AGGF1	NM_018046.3	137.052	81.5141	128.554	81.5787	82.5523	81.4678
ILMN_1772645	AGK	NM_018238.2	235.051	352.571	230.074	208.171	184.401	184.292
ILMN_1775082	AGL	NM_000646.1	12.2875	-3.41952	32.6208	11.5608	7.15738	16.8432
ILMN_1680343	AGL	NM_000642.1	21.9804	23.4552	14.9256	2.67683	26.4273	13.4998
ILMN_2277492	AGL	NM_000646.2	-28.4077	-28.5872	-25.509	-26.9121	-24.5246	-36.7057
ILMN_2371825	AGL	NM_000645.2	329.593	294.985	440.573	564.461	276.738	221.701
ILMN_1717468	AGL	NM_000028.1	-6.60813	-4.22053	7.80319	11.1782	1.09275	-10.7132
ILMN_2274377	AGL	NM_000645.2	-4.22464	-11.8246	-26.1902	-0.432885	-5.67725	-15.0393
ILMN_1750235	AGL	NM_000645.1	25.8859	20.7014	20.302	17.9507	15.036	28.6548
ILMN_1664006	AGL	NM_000645.1	51.9452	40.9894	83.3168	112.241	64.8876	52.4946
ILMN_1707169	AGMAT	NM_024758.3	-22.7969	6.51474	-21.4825	-4.33621	-19.4812	-8.00237
ILMN_1779109	AGPAT1	NM_032741.3	-33.2657	-40.25	-33.4822	-22.4143	-30.9799	-32.1059
ILMN_1697790	AGPAT1	NM_006411.2	-4.04831	5.71385	19.9428	-3.45595	2.55956	3.60894
ILMN_1679520	AGPAT1	NM_006411.2	183.389	188.603	120.41	188.459	219.198	245.795
ILMN_1732176	AGPAT2	NM_006412.3	557.027	534.641	655.544	427.515	458.65	445.396
ILMN_1681081	AGPAT2	NM_006412.3	585.851	668.279	743.128	436.391	390.747	523.775
ILMN_2377430	AGPAT2	NM_001012727.1	938.586	766.793	645.726	467.538	414.874	397.245
ILMN_1661373	AGPAT3	XM_925995.1	3.53536	11.3059	-2.83877	2.03537	3.5823	18.0011
ILMN_2288175	AGPAT3	NM_020132.4	-8.62947	-8.84196	-14.4932	-15.5394	-8.13071	-21.282
ILMN_1654010	AGPAT3	NM_020132.3	67.9793	60.8341	49.8496	55.8796	47.1446	51.2762
ILMN_1732672	AGPAT4	NM_001012733.1	25.2602	8.32792	10.7123	5.00423	10.8544	7.59954
ILMN_1730504	AGPAT4	NM_001012734.1	160.855	199.907	179.625	221.169	103.658	105.614
ILMN_1662049	AGPAT5	NM_018361.2	145.133	189.06	90.4631	126.569	86.0406	94.358
ILMN_1740752	AGPAT6	NM_178819.2	93.0194	115.239	115.19	78.0178	100.651	114.473
ILMN_1794875	AGPAT9	NM_032717.3	2830.95	1208.92	3496.91	3069.31	2279.05	1591.93
ILMN_1698209	AGPS	NM_003659.1	638.943	480.972	933.744	832.367	655.92	735.385
ILMN_3307841	AGR2	NM_006408.3	-10.8089	-9.31194	-12.1557	-22.2408	-11.7885	-14.6777
ILMN_1814151	AGR2	NM_006408.2	-3.98468	-25.9388	-25.6128	-3.11707	-20.4565	-19.1288
ILMN_2050246	AGR3	NM_176813.3	-5.73504	-3.10895	3.5854	3.7003	3.59453	0.615857
ILMN_1728787	AGR3	NM_176813.3	31.1938	43.7733	18.7304	8.24527	20.1039	9.7418
ILMN_2234605	AGRN	NM_198576.2	12.6985	0.887701	17.4321	-6.72935	16.7528	10.9334
ILMN_1770454	AGRN	NM_198576.2	1224.43	742.139	747.284	702.179	808.22	670.201
ILMN_1770336	AGRP	NM_001138.1	10.954	10.0299	-0.255284	6.61842	6.70949	10.1626
ILMN_1714253	AGRP	NM_007316.1	47.9217	16.9978	50.8091	25.9555	18.3617	9.15921
ILMN_1813530	AGT	NM_000029.2	3.89256	5.59849	5.17184	25.8593	5.50467	14.3415
ILMN_2223922	AGTPBP1	NM_015239.1	-19.4433	-22.7363	-25.8217	-10.3329	-23.6408	-25.0769
ILMN_1718071	AGTPBP1	NM_015239.1	214.591	231.256	215.624	235.999	313.794	415.507
ILMN_1814327	AGTR1	NM_032049.1	33.4109	25.6191	36.0854	20.0745	21.6671	14.4742
ILMN_2341343	AGTR1	NM_004835.3	12.1099	11.1888	25.4886	16.8692	13.6352	7.95654
ILMN_1775634	AGTR2	NM_000686.3	-16.9945	2.80373	-12.1736	-4.78363	-17.3692	-11.2881
ILMN_1802458	AGTRAP	NM_020350.3	556.915	430.714	403.717	273.299	479.632	389.589
ILMN_2307656	AGTRAP	NM_001040194.1	470.284	316.889	309.821	267.063	402.909	455.378
ILMN_1709796	AGXT	NM_000030.1	5.34508	5.38236	8.77643	0.292602	-2.57152	12.3999
ILMN_1783963	AGXT2	NM_031900.1	-20.5566	-26.0493	-19.6042	-19.3117	-27.7719	-17.83
ILMN_2134801	AGXT2L1	NM_031279.2	-40.4739	-28.8579	-30.6134	-31.4899	-31.5575	-41.7092
ILMN_1757807	AGXT2L1	NM_031279.2	4.16359	-2.28608	-2.33693	1.76065	9.62757	8.39152
ILMN_1673529	AGXT2L2	NM_032921.1	98.6373	117.177	184.212	133.903	135.237	153.788
ILMN_1686370	AGXT2L2	NM_153373.1	9.65036	10.7904	-9.0024	13.6814	16.1671	13.2682
ILMN_1809139	AHCTF1	NM_015446.3	76.8618	147.654	97.2288	105.469	63.6904	48.6482
ILMN_1747504	AHCTF1	XM_942402.1	89.8798	81.245	90.8747	86.859	46.5609	80.2358
ILMN_1666679	AHCTF1	XM_942402.1	-9.94339	-11.0083	-6.42485	-4.5127	-6.69158	-0.185482
ILMN_1657862	AHCY	NM_000687.1	2543.33	3007.57	2538.8	2057.28	2629.81	2193.38
ILMN_1770412	AHCYL1	NM_006621.3	2107.3	1810.62	2981.36	2629.81	2139.75	2125.29
ILMN_1712786	AHCYL2	NM_015328.1	89.5792	85.8274	116.502	137.938	91.5201	87.8062
ILMN_1680111	AHDC1	NM_001029882.1	42.5211	21.5826	26.3235	34.1737	15.6704	5.77025
ILMN_1791006	AHI1	NM_017651.3	30.6416	16.2796	76.6028	11.6034	53.8852	0.341974
ILMN_1714567	AHNAK	NM_001620.1	6290.69	3911.06	6728.39	2372.91	5869.77	2837.49
ILMN_1792495	AHNAK	NM_024060.2	100.506	50.7863	145.332	93.2206	143.943	146.918
ILMN_1752159	AHNAK	NM_024060.2	196.213	118.24	260.838	156.113	239.946	235.647
ILMN_3243156	AHNAK2	NM_138420.2	93.7283	26.1631	80.4728	27.2353	144.822	131.586
ILMN_1812640	AHR	NM_001621.2	2135.96	1427.1	2237.07	1391.93	1738.65	1371.99
ILMN_2162799	AHR	NM_001621.3	75.4534	52.8702	81.09	51.0338	87.8231	83.6987
ILMN_1782679	AHRR	NM_020731.2	-14.7104	-14.4012	-25.7413	-24.2258	-24.8852	-26.2765
ILMN_1703617	AHSA1	NM_012111.1	492.913	441.137	548.914	390.886	452.116	410.974
ILMN_1798308	AHSA2	NM_152392.1	88.411	48.9949	93.5839	50.5055	76.3679	43.6248
ILMN_1730625	AHSG	NM_001622.1	-33.1426	-21.2712	-27.2509	-0.0593635	-28.1963	-33.4074
ILMN_1696512	AHSP	NM_016633.2	50.0762	41.6206	69.647	52.9426	31.6599	41.7763
ILMN_2164164	AICDA	NM_020661.1	-5.81166	12.5918	26.3301	2.85695	26.1293	25.8356
ILMN_3240117	AIDA	NM_022831.2	896.945	1290.84	661.543	1372.89	985.11	1383.26
ILMN_1703538	AIF1	NM_001623.3	1248.51	1315.14	966.299	3131.43	2504.2	2951.53
ILMN_1792473	AIF1	NM_001623.3	3190.13	4460.91	1201.87	4076.58	3208.61	3395.31
ILMN_1771827	AIF1	NM_004847.2	16.9401	6.42625	24.6612	14.9983	17.7207	21.9269
ILMN_3246401	AIF1L	NM_031426.2	23.7471	46.2822	47.0457	70.8892	31.9821	20.3098
ILMN_1770725	AIF1L	NM_031426.2	-12.3329	-5.19927	-27.2188	-16.8854	-18.1845	-26.038
ILMN_2313821	AIFM1	NM_145813.1	1493.86	844.658	1446.05	1008.18	1141.13	707.785
ILMN_1717357	AIFM1	NM_004208.2	96.9693	67.7242	127.293	75.4856	119.117	83.3847
ILMN_1668408	AIFM1	NM_004208.2	328.863	141.344	294.698	202.248	304.668	106.006
ILMN_1667183	AIFM1	NM_145812.1	-10.533	-20.3888	-19.6166	-2.13358	-13.2245	-18.9515
ILMN_1712639	AIFM2	NM_032797.4	41.8115	46.6803	13.644	35.5405	31.5274	36.5001
ILMN_1704173	AIFM3	NM_144704.1	-0.33126	15.0097	-1.85919	5.46246	-20.1666	-19.6062
ILMN_1797974	AIG1	NM_016108.2	51.418	187.272	9.08504	96.1845	30.0922	111.17
ILMN_1688625	AIM1	NM_001624.1	107.666	59.3329	213.786	143.417	126.843	84.4445
ILMN_1776916	AIM1L	NM_017977.1	-29.4477	-17.5533	-26.3439	-28.3282	-21.3081	-28.9378
ILMN_2113340	AIM1L	NM_001039775.1	3.27484	2.55064	14.554	7.74679	17.0892	18.3783
ILMN_1669557	AIM1L	XM_944018.1	7.08042	3.14597	-4.38865	-17.9934	0.725961	-9.48467
ILMN_3307874	AIM1L	NM_001039775.2	8.54545	-0.650802	-8.47299	-0.125676	-3.31234	-13.5653
ILMN_2214232	AIM2	NM_004833.1	-19.6499	-20.1135	-24.6792	-12.483	-29.5273	-19.4387
ILMN_1681301	AIM2	NM_004833.1	38.6161	253.726	40.6644	85.6494	31.9111	47.0175
ILMN_1673252	AIMP2	NM_006303.2	1490.28	951.526	1350.27	893.144	1074.01	755.206
ILMN_2103841	AIP	NM_003977.1	519.313	771.225	499.803	386.106	520.474	599.318
ILMN_2368268	AIPL1	NM_014336.3	-5.65317	-6.34352	-11.6318	-9.32151	-15.9672	-19.6728
ILMN_2415292	AIPL1	NM_001033054.1	-18.2831	-25.343	-34.725	-15.4527	0.14568	-8.54322
ILMN_1670282	AIRE	NM_000659.1	-17.235	-26.9836	-25.0031	-27.5293	-25.6486	-27.5589
ILMN_2261519	AIRE	NM_000383.1	4653.07	5601.2	6240.11	4264.73	4765.68	6497.49
ILMN_1791236	AIRE	NM_000383.1	-7.81415	16.7828	27.6621	-5.11957	6.80528	6.94581
ILMN_1723521	AJAP1	NM_018836.2	-32.3076	-27.1346	-25.6345	-30.7136	-20.5073	-29.0981
ILMN_2242299	AJAP1	NM_001042478.1	-7.29517	-3.9404	1.55177	0.545327	-12.6173	-1.44374
ILMN_2312764	AJAP1	NM_001042478.1	37.1274	3.81908	12.9773	29.0832	20.7983	11.5772
ILMN_1779965	AK1	NM_000476.1	56.5277	34.9511	111.682	34.8248	67.7242	65.0058
ILMN_1670542	AK2	NM_001625.2	420.888	288.713	349.86	295.821	350.835	355.202
ILMN_1655645	AK2	NM_013411.3	11.9306	11.0678	11.9674	21.7409	8.81399	-14.6066
ILMN_1716053	AK2	NM_001625.2	691.202	556.001	582.336	532.337	553.827	544.943
ILMN_3236458	AK2P2	XR_017211.2	92.764	23.5754	52.5666	21.6054	43.5335	27.7417
ILMN_1778173	AK3	NM_016282.2	724.487	896.141	724.714	862.496	721.185	920.372
ILMN_2338038	AK3L1	NM_013410.2	146.918	70.8204	537.701	575.436	327.104	518.156
ILMN_1686522	AK3L1	NM_203464.1	11.5331	14.3497	2.05998	0.577572	22.4768	21.6385
ILMN_1764090	AK3L1	NM_001005353.1	67.9528	62.967	248.544	295.276	132.071	223.03
ILMN_1798249	AK3L1	NM_001002921.1	28.4138	31.0295	163.785	113.316	80.1681	121.69
ILMN_1656593	AK5	NM_174858.1	17.9747	3.65878	18.4149	-0.695218	62.66	78.9731
ILMN_2283473	AK5	NM_012093.2	-21.282	-19.2324	-19.7167	-31.1589	-16.3806	-14.5476
ILMN_2387712	AK5	NM_012093.2	30.9293	25.8665	17.5526	11.8871	150.257	141.886
ILMN_1684305	AK7	NM_152327.1	-20.7116	-27.9911	-12.9187	-28.0503	-20.9214	-33.7658
ILMN_1712530	AKAP1	NM_003488.2	-2.21999	-6.05574	27.5909	43.8722	3.98447	-1.92589
ILMN_1662598	AKAP1	NM_139275.1	-14.379	-3.36307	-8.62408	-10.7472	-15.2066	-19.2042
ILMN_1718808	AKAP10	NM_007202.2	79.1817	70.3425	97.1136	58.9614	80.6777	79.1817
ILMN_1783818	AKAP11	NM_144490.1	17.3912	6.23781	10.8117	0.288254	23.4266	37.1428
ILMN_2293758	AKAP11	NM_016248.2	269.133	360.303	149.735	383.069	264.816	392.62
ILMN_1735539	AKAP11	NM_144490.1	27.8913	15.4711	24.0896	12.1742	20.9654	12.4614
ILMN_2280189	AKAP11	NM_144490.1	24.6685	33.5619	21.4749	23.1317	30.0852	16.9243
ILMN_1693220	AKAP11	NM_016248.2	198.261	236.11	143.577	319.11	201.76	280.422
ILMN_1684836	AKAP12	NM_005100.2	7.2807	7.4862	1.59976	15.9517	14.7964	20.3511
ILMN_1715532	AKAP12	NM_005100.2	1.26951	2.49641	11.4995	6.01861	4.1305	10.3945
ILMN_1686846	AKAP12	NM_144497.1	68.9257	4.42905	11.6319	-2.73741	19.8374	8.557
ILMN_2308950	AKAP12	NM_005100.2	17.0516	1.64033	29.9384	6.50871	-2.39477	-4.91714
ILMN_1709101	AKAP13	NM_007200.3	241.613	275.557	290.896	230.909	249.412	224.749
ILMN_1752247	AKAP13	NM_006738.4	105.115	70.9935	126.038	77.2916	86.2535	53.0969
ILMN_2396956	AKAP13	NM_007200.3	1339.26	1120.18	1195.47	866.609	1125.25	1000.65
ILMN_1679987	AKAP14	NM_178813.5	11.8637	-11.1835	4.67728	-2.00734	-7.85422	9.82327
ILMN_1673542	AKAP14	NM_001008535.1	-25.2441	-28.9466	-19.2527	-27.8318	-29.2757	-29.5317
ILMN_1802537	AKAP14	NM_001008535.1	-10.0284	-19.8638	-9.18156	-9.93452	-15.9068	-24.4182
ILMN_1675507	AKAP2	NM_147150.1	14.2543	20.0997	-0.710714	6.93226	6.91826	17.2894
ILMN_1691959	AKAP2	NM_007203.3	-1.10462	-8.5619	26.6139	20.6761	10.1252	10.7246
ILMN_1737754	AKAP2	NM_001004065.2	11.6375	26.0694	18.9679	7.78667	13.0152	10.189
ILMN_1808905	AKAP3	NM_006422.2	-18.8717	-22.2182	-21.2739	-13.2793	-19.9109	-18.8395
ILMN_2268556	AKAP4	NM_003886.2	5.90468	15.0801	6.34569	15.0239	17.9359	17.229
ILMN_2253207	AKAP4	NM_139289.1	-5.33143	-11.0311	-3.26295	-2.72527	-15.7243	-15.3042
ILMN_1734794	AKAP4	NM_139289.1	-27.3392	-14.7708	-23.7858	-20.9642	-24.4668	-33.7531
ILMN_1690818	AKAP5	NM_004857.2	-0.788473	0.156965	1.11742	-7.19819	-7.2126	5.23858
ILMN_1770758	AKAP6	NM_004274.3	-5.92082	-18.0299	-3.44075	-20.1504	8.97471	-13.9578
ILMN_2293529	AKAP7	NM_138633.1	-30.6413	-11.4069	-10.3917	-28.1941	-21.9419	-17.6925
ILMN_1703049	AKAP7	NM_016377.2	-27.3712	-21.2324	-26.5659	-22.9957	-26.1223	-33.9099
ILMN_1733690	AKAP7	NM_016377.2	118.514	189.316	56.7136	181.871	109.274	186.797
ILMN_2410406	AKAP7	NM_004842.2	-33.2098	-25.6385	-31.6777	-27.5469	-25.5057	-23.4989
ILMN_1741572	AKAP8	NM_005858.2	133.475	102.599	100.506	91.9781	136.177	68.8286
ILMN_1768962	AKAP8L	NM_014371.2	89.9379	159.437	66.1001	32.271	59.0841	111.287
ILMN_2400663	AKAP9	NM_147185.1	-25.459	-29.3671	-36.1486	-26.1752	-31.7555	-33.2584
ILMN_2396691	AKAP9	NM_147166.1	-12.1022	-3.53665	-33.1935	-20.5861	-31.0768	-31.6396
ILMN_1802799	AKIRIN1	NM_024595.1	551.202	421.685	487.274	290.276	395.388	441.332
ILMN_1679383	AKIRIN1	NM_024595.1	39.1437	-0.290184	-1.85494	-3.16177	12.2522	-0.958146
ILMN_1658337	AKIRIN1	XM_941120.1	321.013	265.214	297.871	195.466	277.147	252.312
ILMN_2148847	AKIRIN2	NM_018064.2	2069.28	2181.46	2254.69	2122.23	1906.1	1942.25
ILMN_1770673	AKNA	NM_030767.2	211.995	416.688	158.781	97.8555	239.525	268.831
ILMN_2205785	AKNAD1	NM_152763.3	15.7602	2.61055	22.109	14.2977	20.4122	19.8537
ILMN_1728047	AKR1A1	NM_006066.2	5648.58	3372.36	6172.86	6623.53	4971.53	3680.44
ILMN_1774938	AKR1A1	NM_006066.2	60.472	60.0154	104.292	93.5136	63.4034	68.5116
ILMN_2380771	AKR1A1	NM_153326.1	6252.73	3580.73	6570.58	7123.82	4736.32	4034.4
ILMN_1701731	AKR1B1	NM_001628.2	1685.61	3357.76	1982.72	2325.71	1875.56	3135.74
ILMN_1672148	AKR1B10	NM_020299.3	-14.4885	-20.8473	-20.9998	-21.416	-24.7887	-22.7253
ILMN_2278335	AKR1B15	NM_001080538.1	-8.2005	-3.09411	-19.0604	-18.4454	-6.74424	-16.8793
ILMN_1662507	AKR1C1	NM_001353.5	-32.5871	-32.877	-28.3778	-23.9978	-36.0175	-28.4077
ILMN_1668617	AKR1C2	XM_937757.1	28.9136	13.0905	6.26577	12.1111	12.8555	22.1663
ILMN_1719154	AKR1C2	XM_943412.1	16.9197	26.6836	17.423	13.6733	15.1075	20.4047
ILMN_1773417	AKR1C2	XM_943415.1	10.4979	1.1321	15.6507	10.3286	5.94985	-8.46421
ILMN_2412336	AKR1C2	NM_001354.4	25.8109	20.1248	19.0528	31.5639	34.9184	43.4161
ILMN_3237488	AKR1C2	NM_001135241.1	10.631	-4.76025	-8.30506	-20.4152	14.0403	-4.12217
ILMN_1730191	AKR1C2	XM_943427.1	-13.3138	-7.92605	4.33298	-2.34986	10.3517	-1.91198
ILMN_1713124	AKR1C3	NM_003739.4	258.094	118.22	119.068	29.2315	189.467	95.2985
ILMN_1668880	AKR1C4	NM_001818.2	-14.5606	-29.5292	-20.3542	-24.4994	-24.3712	-23.2655
ILMN_1687757	AKR1C4	XM_940680.1	80.1308	48.9815	60.3248	62.8821	63.5147	73.2181
ILMN_3307911	AKR1CL1	NM_001007536.3	-1.96806	-3.02662	6.65019	8.24443	-8.90049	-9.51922
ILMN_1685803	AKR1CL1	NM_001007536.1	4.40253	9.41442	11.3231	17.7987	10.1462	7.89067
ILMN_1692661	AKR1D1	NM_005989.2	9.23565	19.2341	10.7776	7.15169	7.50611	15.8668
ILMN_2157277	AKR1D1	NM_005989.2	10734	4562.42	11931.8	4350.43	7359.26	3733.78
ILMN_1694985	AKR1E2	NM_031436.2	8.47999	10.9184	10.9731	0.421739	15.4453	11.2398
ILMN_1677043	AKR7A2	NM_003689.2	3611.93	2173.61	4515.42	2995.5	3818.57	3556.76
ILMN_2145396	AKR7A3	NM_012067.2	881.81	507.307	1170.11	811.769	998.326	926.675
ILMN_1718483	AKR7A3	NM_012067.2	0.453492	-5.66936	-3.29445	2.7232	-1.76547	-3.34049
ILMN_3243152	AKR7L	NM_201252.2	-16.1531	12.8473	-0.907358	-2.51261	-9.88784	-11.9151
ILMN_2388507	AKT1	NM_001014432.1	1378.54	1974.73	1522.14	1018.02	1306.98	1543.01
ILMN_2410909	AKT1	NM_001014431.1	1670.85	2669.97	1868.39	1522.14	1889.14	2334.23
ILMN_1748661	AKT1	NM_005163.2	9.20393	10.8099	0.677497	-0.392271	-4.13182	10.0767
ILMN_1726906	AKT1S1	NM_032375.2	47.7021	43.7811	67.4609	44.0932	46.9316	46.0019
ILMN_1743347	AKT2	NM_001626.2	1.17357	3.96867	4.14227	10.6742	-7.69975	-8.70031
ILMN_1733598	AKT3	NM_181690.1	4.4624	16.2625	16.6577	2.06557	21.7043	11.1863
ILMN_1757130	AKT3	NM_005465.3	11.1839	1.62524	27.0281	11.5716	20.5067	15.9623
ILMN_2325612	AKT3	NM_181690.1	16.8966	28.4007	10.0163	15.5705	21.9412	18.4007
ILMN_2325610	AKT3	NM_181690.1	1.94473	3.01927	10.1449	10.1205	11.8694	27.9643
ILMN_2377240	AKTIP	NM_001012398.1	194.788	196.257	198.429	285.987	199.983	229.864
ILMN_1665982	AKTIP	NM_022476.2	20.266	32.284	14.9176	68.3828	38.0672	49.0911
ILMN_2404657	ALAD	NM_000031.4	6.13774	-0.456409	-3.51722	15.9707	-16.466	-27.2967
ILMN_1747577	ALAD	NM_001003945.1	304.829	223.236	338.716	284.07	370.783	285.4
ILMN_1679898	ALAD	NM_001003945.1	4.71901	19.9254	17.52	-5.55824	5.6349	13.4147
ILMN_1700047	ALAS1	NM_000688.4	39.681	-8.04132	24.4386	60.0154	35.0966	14.3633
ILMN_2385647	ALAS1	NM_199166.1	123.105	58.9874	166.04	133.209	103.295	67.8901
ILMN_1728309	ALAS1	NM_000688.4	-13.7463	-17.2967	-21.0373	-14.3354	-15.464	-19.9055
ILMN_1708323	ALAS2	NM_000032.1	-23.5796	-21.6169	-24.6583	-16.7015	-24.0766	-26.4581
ILMN_2367126	ALAS2	NM_001037968.1	29.2265	17.4808	27.9956	18.5479	22.9768	20.7312
ILMN_2271875	ALAS2	NM_001037968.1	-9.15649	-20.9878	-19.333	-11.4358	-21.8043	-16.4561
ILMN_1782939	ALB	NM_000477.3	17.8668	7.60083	10.4969	24.0764	12.3533	1.60311
ILMN_1682763	ALB	NM_000477.3	2.0482	12.5602	3.98123	19.7017	15.7554	14.3624
ILMN_1670870	ALCAM	NM_001627.2	3093.5	1322.29	2312.51	2397.23	1895.07	1210.96
ILMN_2051381	ALDH16A1	NM_153329.2	202.04	281.808	184.974	131.756	164.03	128.886
ILMN_2302716	ALDH18A1	NM_002860.3	225.587	272.41	158.557	164.46	135.57	123.842
ILMN_2096372	ALDH1A1	NM_000689.3	847.654	1460.37	1256.07	1986.33	325.845	376.22
ILMN_1709348	ALDH1A1	NM_000689.3	1855.92	2447.03	2960.65	4346.38	1535.34	1621.41
ILMN_1748538	ALDH1A2	NM_170696.1	119.982	100.296	170.661	91.3936	155.053	184.028
ILMN_2383707	ALDH1A2	NM_170696.1	23.4018	12.4792	50.0954	16.7135	24.1056	27.747
ILMN_1807439	ALDH1A3	NM_000693.1	11.1637	13.548	7.47737	8.92278	14.6164	11.0351
ILMN_2139970	ALDH1A3	NM_000693.1	-34.652	-31.4265	-40.25	-30.4491	-29.8296	-36.3309
ILMN_2150894	ALDH1B1	NM_000692.3	55.943	61.3788	57.8201	68.2532	49.4674	32.8218
ILMN_1675398	ALDH1B1	NM_000692.3	8.47379	23.9772	22.1851	34.0817	12.1801	17.3177
ILMN_1802167	ALDH1L1	NM_012190.2	6.02998	113.343	10.6368	20.5311	5.01154	34.9461
ILMN_1736539	ALDH1L2	XM_927536.1	46.6401	70.108	26.9465	51.551	87.1771	170.053
ILMN_2182980	ALDH1L2	NM_001034173.1	6.50979	17.9858	8.91466	12.3596	23.1195	26.2245
ILMN_1793859	ALDH2	NM_000690.2	572.49	1274.53	292.315	628.193	658.108	1302.81
ILMN_1702503	ALDH3A1	NM_000691.3	9.62221	10.3026	-1.91521	6.53401	-0.432885	11.8542
ILMN_1667564	ALDH3A2	NM_001031806.1	82.3727	48.3291	102.7	126.273	91.8529	30.297
ILMN_1794825	ALDH3A2	NM_001031806.1	1779.67	1700.56	1863.95	1454.33	1695.05	1341.81
ILMN_2401641	ALDH3A2	NM_001031806.1	546.886	501.499	819.577	651.466	698.732	510.53
ILMN_1727965	ALDH3B1	NM_000694.2	53.4359	11.4368	48.3498	32.5325	30.9919	35.0598
ILMN_1728662	ALDH3B1	NM_001030010.1	1304.42	1173.04	1972.69	852.723	1055.92	1068.09
ILMN_2363880	ALDH3B2	NM_001031615.1	-29.1536	-10.288	-21.6965	-23.9194	-35.3338	-31.3404
ILMN_1761514	ALDH3B2	NM_000695.3	-12.3925	3.85963	-7.34079	-0.550798	-9.45964	2.59922
ILMN_1763666	ALDH3B2	NM_000695.3	-34.7184	-36.0175	-27.6851	-33.421	-26.9373	-21.1005
ILMN_2244841	ALDH4A1	NM_003748.2	29.9296	35.5018	24.7873	15.0115	31.3197	39.2281
ILMN_1656368	ALDH4A1	NM_170726.1	241.482	257.762	257.33	222.262	226.272	425.424
ILMN_1696099	ALDH4A1	NM_003748.2	177.138	133.122	106.264	110.305	177.087	289.058
ILMN_2406557	ALDH4A1	NM_170726.1	96.7647	58.6574	55.4218	50.6863	40.6851	139.379
ILMN_2372403	ALDH5A1	NM_001080.3	81.6526	40.7805	98.7057	78.7668	67.9677	49.6788
ILMN_2372398	ALDH5A1	NM_001080.3	261.671	176.642	511.81	349.661	262.787	170.807
ILMN_1785284	ALDH6A1	NM_005589.2	316.889	252.47	278.363	245.167	277.565	307.279
ILMN_2096985	ALDH6A1	NM_005589.2	38.5058	42.4747	19.9838	39.4282	-1.7235	-3.6718
ILMN_1687508	ALDH7A1	NM_001182.2	462.153	200.403	203.062	251.786	469.966	400.67
ILMN_1763461	ALDH7A1	XM_937964.1	372.823	204.931	170.897	266.962	460.571	411.153
ILMN_2365176	ALDH8A1	NM_022568.2	8.38407	6.81701	27.7968	31.4451	24.5075	19.797
ILMN_1699258	ALDH8A1	NM_022568.2	-8.6373	3.31552	40.2467	16.5421	17.6235	23.8766
ILMN_1681938	ALDH8A1	NM_022568.2	-10.672	11.8587	-7.66116	-0.0619914	-15.246	0.828835
ILMN_1761804	ALDH9A1	NM_000696.2	8885.33	5428.82	7151.23	7174.87	5819.31	5906.61
ILMN_1681374	ALDOA	NM_000034.2	-11.9572	-7.69066	-12.9286	-8.46116	-20.9843	-14.1088
ILMN_1736700	ALDOA	NM_184041.1	13017.6	6309.26	15815.1	10195.7	12307.3	13493.7
ILMN_2251253	ALDOA	NM_184043.1	10.2828	9.92833	6.42006	12.1214	9.90324	5.12508
ILMN_1741148	ALDOA	NM_184041.1	10004.5	5670.79	10957.2	7242.68	8227.33	8155.17
ILMN_1747716	ALDOB	NM_000035.2	-24.1349	-25.7077	-12.5106	-16.3046	-17.0252	-23.0374
ILMN_1755974	ALDOC	NM_005165.2	177.209	408.563	72.3294	145.273	292.923	468.087
ILMN_1718093	ALG1	NM_019109.3	136.808	134.846	180.315	114.112	93.8331	86.8774
ILMN_3243268	ALG10	NM_032834.3	31.3429	40.0107	25.3465	35.1446	23.9702	59.421
ILMN_1730304	ALG10B	NM_032834.2	23.897	36.4287	6.24992	40.3542	18.9961	12.8491
ILMN_1666325	ALG10B	NM_001013620.1	79.5326	71.8831	49.1882	109.38	61.4533	62.9366
ILMN_3251482	ALG10B	NM_001013620.3	38.6655	55.9906	28.4195	43.5335	54.4062	49.6004
ILMN_1660856	ALG11	NM_001004127.1	66.5639	50.6399	71.7735	90.0074	77.1837	83.5366
ILMN_2120982	ALG11	NM_001004127.1	10.0854	7.17626	-22.1259	-8.68944	5.91088	8.69976
ILMN_1743995	ALG12	NM_024105.3	44.6871	83.1194	63.2314	45.7856	32.8218	42.2351
ILMN_2147503	ALG13	NM_018466.2	23.5661	28.4553	7.38007	42.9869	22.2924	11.3141
ILMN_1761456	ALG13	NM_018466.2	351.639	266.122	486.834	376.349	398.418	369.158
ILMN_1743635	ALG14	NM_144988.2	158.557	70.4921	237.946	190.044	154.373	117.314
ILMN_2191822	ALG14	NM_144988.2	72.6142	20.0511	104.696	98.2753	55.358	39.8802
ILMN_2131293	ALG1L	NM_001015050.1	-32.7532	-28.2266	-22.5402	-33.9913	-19.8571	-30.8645
ILMN_1782084	ALG1L	NM_001015050.1	4.93277	14.5234	9.29466	-14.3525	7.09413	10.6975
ILMN_1737945	ALG2	NM_033087.2	53.1418	35.2982	43.7733	31.9331	36.8904	30.3941
ILMN_1722688	ALG2	NM_197973.2	20.0505	30.1973	13.4373	23.8839	21.4749	48.5511
ILMN_1806845	ALG3	NM_001006940.1	41.5749	65.0321	42.2771	24.9062	47.4966	27.3005
ILMN_1711886	ALG3	NM_001006940.1	831.729	921.628	770.43	701.504	625.151	720.777
ILMN_1664449	ALG5	NM_013338.3	645.058	684.197	558.467	754.453	603.995	532.509
ILMN_1771411	ALG6	NM_013339.2	183.706	189.914	192.314	268.163	170.147	122.402
ILMN_2365686	ALG8	NM_001007027.2	525.351	511.051	683.316	1087.35	502.123	511.333
ILMN_2271014	ALG8	NM_001007027.2	24.946	23.2172	12.4971	8.7199	13.2535	10.861
ILMN_1685413	ALG8	NM_001007027.1	738.099	684.409	928.645	1375.44	736.852	777.986
ILMN_1732809	ALG9	NM_024740.1	565.178	376.349	617.616	654.199	474.892	538.558
ILMN_1753135	ALK	NM_004304.3	26.0694	0.540655	-10.6126	25.6689	55.0541	70.219
ILMN_2276750	ALKBH1	NM_006020.2	14.7451	6.88036	20.7983	24.5308	22.8133	22.7692
ILMN_1758038	ALKBH1	NM_006020.1	114.201	111.135	121.956	140.295	133.639	146.238
ILMN_2375973	ALKBH1	NM_006020.2	122.706	134.697	104.983	161.767	124.164	158.022
ILMN_1690252	ALKBH2	NM_001001655.1	37.802	89.2919	55.0129	47.9872	53.2621	69.9128
ILMN_2134062	ALKBH3	NM_139178.1	271.264	313.187	240.031	257.33	225.266	227.072
ILMN_1805673	ALKBH4	NM_017621.2	6.48237	17.9183	-7.91038	8.09911	2.43485	2.98634
ILMN_1657283	ALKBH5	NM_017758.2	4639.34	5395.97	4591.24	4102.62	4402.48	4819.91
ILMN_1808792	ALKBH6	NM_198867.1	170.225	209.995	273.901	133.393	173.065	177.71
ILMN_1761764	ALKBH7	NM_032306.2	389.308	465.911	385.775	286.316	506.739	582.766
ILMN_1779190	ALKBH8	NM_138775.1	-15.7185	5.51207	-22.6749	-1.85764	-12.0551	-9.30828
ILMN_1796946	ALLC	NM_199232.1	-31.0627	-29.2844	-24.6025	-22.4326	-30.3141	-26.9508
ILMN_1784583	ALLC	NM_018436.2	16.5365	-2.00734	-5.39988	0.0862723	-3.26461	3.05696
ILMN_1681046	ALLC	NM_018436.2	-14.0968	-18.605	-19.363	-28.1132	-11.0067	-12.2411
ILMN_1709474	ALMS1	NM_015120.2	38.0963	40.9451	43.9813	18.736	39.7983	23.5214
ILMN_3237132	ALMS1P	NR_003683.1	19.3844	29.7263	50.3597	25.2107	25.6543	18.9746
ILMN_1713731	ALOX12	NM_000697.1	12.1713	8.49727	-0.779509	-11.4679	12.256	14.2287
ILMN_1692332	ALOX12B	NM_001139.1	-31.4226	-21.9226	-31.5895	-34.3521	-27.1168	-25.8817
ILMN_2137544	ALOX12P2	NR_002710.2	18.6242	4.92248	9.57447	-6.68381	18.0104	21.6023
ILMN_1735987	ALOX12P2	XR_000541.1	12.4379	3.8431	7.53554	9.26696	16.7314	20.7177
ILMN_1676042	ALOX15	XM_937556.1	41.2054	12.2072	42.8613	22.2373	10.6531	21.559
ILMN_1783443	ALOX15	XM_937556.1	8.94883	12.5728	11.9294	24.1818	18.0289	21.6958
ILMN_1729320	ALOX15	NM_001140.3	1.74201	4.19175	3.23516	9.08504	14.685	-10.0762
ILMN_2403534	ALOX15	NM_001140.3	9.26987	2.71992	3.67979	13.7426	18.5577	15.039
ILMN_2276904	ALOX15B	NM_001141.2	-12.2469	8.66584	1.72667	6.51281	-15.5139	-21.9226
ILMN_1751975	ALOX15B	NM_001141.1	32.3842	49.3188	75.3124	73.5785	25.1094	40.9042
ILMN_2393149	ALOX15B	NM_001039131.1	62.2693	133.787	176.758	151.486	57.904	100.296
ILMN_1680996	ALOX5	NM_000698.2	2274.9	1895.07	231.702	231.938	1543.01	2159.51
ILMN_1792150	ALOX5	NM_000698.2	47.8757	34.5213	28.8208	26.9661	38.8672	68.4399
ILMN_1651466	ALOX5	XM_937295.1	11.1564	-11.8164	10.3317	-1.51283	9.33402	18.9679
ILMN_1797875	ALOX5AP	NM_001629.2	11375.4	2972.36	8399.01	3113.22	7846.62	4145.51
ILMN_1678255	ALOXE3	NM_021628.1	1.76584	9.22792	-4.64618	14.5774	1.33457	13.549
ILMN_1752669	ALPI	NM_001631.2	6.29104	23.7831	12.3958	20.1992	10.1005	12.9387
ILMN_2078697	ALPK1	NM_025144.2	351.995	161.349	496.421	396.24	343.124	221.748
ILMN_1811238	ALPK2	NM_052947.2	-17.7583	-22.3269	-31.538	-22.5746	-19.4572	-13.5477
ILMN_1734630	ALPK3	NM_020778.1	3.3758	13.8566	20.3444	8.41161	4.52703	26.2074
ILMN_1701603	ALPL	NM_000478.2	44.8283	-8.47123	173.254	67.4235	20.0821	17.2349
ILMN_1693789	ALPP	NM_001632.2	1595.61	571.514	1665.35	760.803	1210.07	535.131
ILMN_1801851	ALPPL2	NM_031313.1	19.0397	2.09233	19.33	19.9405	14.6599	38.771
ILMN_1750256	ALS2	NM_020919.2	268.831	166.804	256.161	182.136	322.678	205.178
ILMN_1700596	ALS2CL	NM_147129.2	4.69044	18.0259	16.4162	4.51739	17.4859	14.1202
ILMN_1702322	ALS2CL	NM_147129.2	-30.6188	-31.1589	-37.019	-19.6309	-29.4459	-23.5512
ILMN_1690636	ALS2CL	NM_182775.1	-16.1062	-23.544	-23.6854	-17.0659	-10.052	-14.8655
ILMN_1792449	ALS2CR11	NM_152525.3	-29.107	-12.4013	-16.2568	-25.4962	-21.4517	-23.1389
ILMN_1765674	ALS2CR12	NM_139163.1	5.94574	-6.82211	23.3836	1.97899	-0.358726	7.19317
ILMN_1787314	ALS2CR14	NM_178231.1	35.9337	33.7901	52.3671	14.4447	33.1962	16.4137
ILMN_1663897	ALS2CR16	NM_205543.1	13.3926	11.2811	-5.54203	16.5316	25.758	18.7788
ILMN_1800958	ALS2CR4	NM_152388.1	95.4116	109.667	62.7881	94.1616	87.3574	87.0809
ILMN_1760889	ALS2CR8	NM_024744.12	-7.53582	-15.9331	-8.61888	-0.91805	-16.4436	-19.4433
ILMN_3236443	ALX1	NM_006982.2	33.0497	52.6943	36.4764	64.9829	23.9863	54.1074
ILMN_2191902	ALX3	NM_006492.2	-21.35	-23.8139	-7.05161	-17.2748	-17.6601	-17.7646
ILMN_1729325	ALX3	NM_006492.1	22.5147	16.5509	9.31355	4.57025	19.4907	18.7051
ILMN_1803384	ALX4	NM_021926.2	3.12994	-0.593975	0.892686	-13.5713	-3.28263	-4.28565
ILMN_1797432	AMAC1	NM_152462.1	-11.7314	-20.6401	-25.6385	-22.4054	-17.0277	-18.2725
ILMN_1794728	AMAC1L1	XM_928960.1	12.7014	-5.21156	17.8847	33.3137	-1.73968	6.64072
ILMN_1715988	AMAC1L2	NM_054028.1	23.9352	36.9856	1.15088	28.4771	23.9932	9.78669
ILMN_1713315	AMAC1L2	XM_942578.1	-6.88445	-7.55158	17.0344	-5.73504	1.62626	8.30975
ILMN_2194619	AMAC1L2	NM_054028.1	12.141	-0.534669	7.48461	20.6412	13.5746	12.0384
ILMN_3246673	AMAC1L3	NM_001102614.1	25.218	24.0798	38.2277	41.876	36.4152	17.2215
ILMN_1759670	AMACR	NM_014324.4	48.7116	80.2358	85.7487	54.5013	54.6545	56.9544
ILMN_2367172	AMACR	NM_203382.1	3.18121	46.3527	-0.329467	36.6358	19.9428	0.131265
ILMN_1792741	AMACR	NM_203382.1	45.0303	57.0226	38.4384	36.3838	23.1021	37.9771
ILMN_1794384	AMBN	NM_016519.4	-9.99435	3.60173	-0.584209	6.90725	-15.4833	-16.0813
ILMN_1688019	AMBN	XM_937804.1	-11.2881	7.05739	19.2341	6.29766	4.90766	13.1938
ILMN_1751092	AMBN	NM_016519.4	2.68662	-5.178	0.0965415	-13.0072	18.1057	14.6916
ILMN_1697611	AMBN	XM_937804.1	34.7925	20.331	29.3354	23.3526	21.3958	19.5829
ILMN_1695446	AMBP	NM_001633.2	-22.6638	-12.2953	-22.7405	-27.0072	-13.9339	-17.8637
ILMN_1662681	AMBRA1	NM_017749.2	38.7	40.8591	38.1718	33.404	35.6663	48.2112
ILMN_1788462	AMD1	NM_001033059.1	820.949	920.025	654.844	817.346	777.117	767.523
ILMN_1667994	AMD1	NM_001634.4	272.049	242.996	261.373	221.85	317.303	260.074
ILMN_1788239	AMDHD1	NM_152435.1	373.873	85.6871	389.11	249.462	137.731	130.028
ILMN_1695759	AMDHD2	NM_015944.2	457.343	488.811	506.529	276.868	345.782	473.764
ILMN_2397406	AMELX	NM_001142.2	23.5507	8.55018	6.3422	18.6806	16.9539	7.21762
ILMN_1727258	AMELY	NM_001143.1	-5.84192	-11.8023	2.48188	-10.4278	-9.84405	-1.33026
ILMN_1723116	AMFR	NM_138958.1	902.018	1306.29	1187.21	1539.02	272.775	393.896
ILMN_1666258	AMFR	NM_001144.3	134.846	202.002	131.756	116.43	121.196	190.649
ILMN_1660995	AMH	NM_000479.2	-27.0144	-32.9862	-28.0155	-19.3823	-25.1081	-36.1382
ILMN_1736412	AMHR2	NM_020547.1	-9.82499	-30.8907	-24.59	-17.1397	-27.1138	-17.4568
ILMN_1778723	AMICA1	NM_153206.1	560.077	696.483	718.066	1078.75	718.408	808.052
ILMN_1765460	AMIGO1	NM_020703.1	26.487	21.966	29.8217	26.4474	15.6456	8.63537
ILMN_1725896	AMIGO2	NM_181847.2	-12.6258	-21.5303	-9.88181	-24.5944	-20.6024	-23.1534
ILMN_1738233	AMIGO3	NM_198722.1	6.49857	-6.08561	0.425883	3.89629	8.81934	3.30081
ILMN_1670506	AMMECR1	NM_015365.2	25.411	22.0106	51.2067	22.4944	11.4886	14.802
ILMN_1779374	AMMECR1	NM_001025580.1	104.769	107.944	58.9874	89.3849	93.1922	61.1357
ILMN_2394242	AMMECR1	NM_001025580.1	54.7171	33.404	29.1855	33.9767	50.7863	31.4712
ILMN_1727023	AMMECR1L	NM_031445.2	88.0896	66.5375	78.0912	95.9809	53.073	97.1136
ILMN_1683901	AMN	NM_030943.1	33.941	11.1799	13.7233	12.954	15.6716	20.2175
ILMN_1750880	AMN1	NM_207337.1	7.13165	23.2417	16.3652	-3.99962	9.46907	14.0238
ILMN_1792409	AMOT	NM_133265.2	7.21762	15.3934	6.15563	17.2541	14.8438	16.4174
ILMN_1748141	AMOTL1	NM_130847.1	1.44222	13.7168	11.819	6.46131	14.4639	11.2858
ILMN_1778788	AMOTL2	NM_016201.2	30.7111	20.6635	34.7546	19.0614	27.2802	14.377
ILMN_1759312	AMPD1	NM_000036.1	-24.4383	52.4018	-20.9598	-30.742	-24.2345	-13.0692
ILMN_1701589	AMPD2	NM_004037.6	-24.3007	-29.987	-24.6301	-18.2671	-30.9831	-21.4284
ILMN_1696830	AMPD2	NM_203404.1	-23.5665	-35.0707	-21.3723	-25.3174	-23.0615	-26.802
ILMN_1786899	AMPD2	NM_139156.2	-15.2781	-14.5569	-8.30349	-6.8729	-17.6185	-18.3458
ILMN_1774447	AMPD3	NM_001025389.1	58.8567	23.0793	105.614	151.895	75.6935	37.876
ILMN_1660854	AMPD3	NM_000480.2	-3.79236	-18.2342	-4.28015	3.45622	-13.8657	-13.4217
ILMN_1665307	AMPD3	NM_001025389.1	-1.07608	-20.3833	4.44817	22.6134	-3.79018	-10.533
ILMN_1731223	AMPD3	NM_001025390.1	35.0187	40.5976	76.6595	50.4813	41.6464	63.3873
ILMN_1685834	AMPH	NM_001635.2	-20.421	-24.8999	-27.1986	-11.3593	-12.6434	-17.0811
ILMN_1725297	AMPH	NM_001635.2	-12.3538	11.0851	6.67511	4.72328	7.01133	-3.83048
ILMN_1665331	AMT	NM_000481.2	76.792	30.8304	38.2159	29.1172	51.3615	45.5764
ILMN_1713927	AMTN	NM_212557.1	-26.5045	-24.9263	-24.149	-37.4981	-16.4059	-16.3771
ILMN_1797796	AMY1A	NM_001008221.1	33.4389	22.2059	3.1113	9.86164	22.1161	16.8692
ILMN_2294762	AMY1A	NM_004038.3	439.973	117.531	270.272	211.995	252.312	59.5356
ILMN_2408219	AMY1A	NM_004038.3	-34.0987	-37.0364	-26.8972	-34.4348	-28.1889	-28.6489
ILMN_2094262	AMY1B	NM_001008218.1	6.25168	-5.33307	3.73939	7.48461	8.6485	7.30218
ILMN_2094261	AMY1B	NM_001008218.1	-1.58342	6.85502	18.2049	40.3251	26.4313	24.2281
ILMN_1726327	AMY1B	NM_001008218.1	68.0794	31.1494	75.9056	42.6852	69.3672	38.757
ILMN_1663313	AMY1C	NM_001008219.1	6037.36	4343.03	5468.52	3580.73	4365.37	2361.87
ILMN_1719031	AMY2A	NM_004038.3	-1.43209	-0.585732	7.49099	8.70374	6.13461	7.96486
ILMN_2131123	AMY2A	NM_000699.2	-9.05955	8.91626	23.2686	19.8206	10.6792	7.71394
ILMN_1801303	AMY2A	XM_942801.1	23.9016	40.2574	39.0227	31.8306	52.8702	36.5573
ILMN_1751102	AMY2A	NM_000699.2	12.1463	8.35398	26.4947	25.1565	25.9858	23.0119
ILMN_1694882	AMY2B	NM_020978.3	19.8619	19.0952	9.53793	2.84099	22.6645	37.9416
ILMN_2073157	AMY2B	NM_020978.3	14.3702	18.049	10.9652	37.5023	20.4706	5.31012
ILMN_1785742	AMZ1	NM_133463.1	3.64105	-6.67913	-2.92281	7.3113	-13.9451	-9.29356
ILMN_2309549	AMZ2	NM_001033574.1	-9.00898	-10.7049	-25.1364	-15.3895	-21.6831	-20.407
ILMN_1801606	AMZ2	NM_016627.4	1050.98	1351.8	1371.02	1469.88	1488.06	1870.61
ILMN_1664435	ANAPC1	XM_938503.1	7.82258	14.3879	-1.48958	5.29689	11.1795	8.62954
ILMN_1804812	ANAPC1	NM_022662.2	353.139	320.235	366.026	300.5	295.144	258.94
ILMN_1659553	ANAPC1	XM_942263.1	102.66	98.7364	78.5151	59.8349	71.4806	121.017
ILMN_1770378	ANAPC10	NM_014885.1	208.72	293.083	227.969	310.321	197.959	249.228
ILMN_2343563	ANAPC11	NM_001002246.1	163.613	184.028	178.813	169.096	181.833	152.067
ILMN_1726281	ANAPC11	XM_930216.1	-14.3354	-21.3151	-18.1335	-27.4592	-19.2154	-20.9998
ILMN_1753773	ANAPC11	NM_001002244.1	26.6082	22.727	15.9392	14.0679	29.8964	45.0663
ILMN_1722102	ANAPC11	NM_001002247.1	1238.71	1277.28	1063.33	1080.99	1153.5	1065.87
ILMN_1674988	ANAPC11	XM_942695.1	18.3164	11.6126	25.0397	-17.3405	1.3046	-0.566146
ILMN_1793894	ANAPC13	NM_015391.1	1239.21	1919.04	1038.88	1402.89	1706.16	1922.3
ILMN_1733096	ANAPC2	NM_013366.3	27.2314	12.5688	20.0931	23.6497	25.6111	7.43648
ILMN_1813243	ANAPC2	NM_013366.3	21.764	53.4661	45.5452	13.9207	24.7851	6.99982
ILMN_1802973	ANAPC4	NM_013367.2	425.05	331.811	408.632	373.338	351.449	335.869
ILMN_1723177	ANAPC5	NM_016237.3	1519.56	1342.48	1469.88	1306.98	1509.35	1642.61
ILMN_2199284	ANAPC7	NM_016238.1	169.938	58.4297	238.24	90.7605	110.923	53.8065
ILMN_1696974	ANG	NM_194430.1	92.6832	141.226	48.2507	85.0547	124.616	271.443
ILMN_1760727	ANG	NM_001145.2	429.883	708.304	268.264	358.738	516.515	1030.05
ILMN_1665871	ANGEL1	NM_015305.2	754.767	721.005	844.942	945.815	774.44	1189.86
ILMN_1736340	ANGEL2	NM_144567.3	343.266	514.538	223.527	291.434	311.93	166.728
ILMN_1677723	ANGPT1	NM_001146.3	23.2172	10.5786	25.5769	7.05739	28.0904	23.8536
ILMN_2086890	ANGPT1	NM_001146.3	14.5716	14.2869	37.3876	24.83	25.5298	37.1323
ILMN_3250067	ANGPT2	NM_001118888.1	-10.0449	-5.4242	-6.6126	2.62124	-12.3907	-5.24243
ILMN_3250879	ANGPT2	NM_001118887.1	-3.54588	13.0152	2.90816	-17.9831	6.67934	10.2662
ILMN_1774207	ANGPT2	NM_001147.1	-25.7413	-19.7903	-23.0102	-25.2118	-25.8145	-22.1946
ILMN_1758443	ANGPT4	NM_015985.2	-8.98421	-19.5838	-10.2337	-23.9744	-26.0966	-24.1286
ILMN_1669773	ANGPTL1	NM_004673.3	14.1404	-6.77472	1.09747	0.894958	14.3268	14.6065
ILMN_2145501	ANGPTL1	NM_004673.3	-25.9753	-25.7129	-21.7702	-33.998	-21.8191	-23.1794
ILMN_1772612	ANGPTL2	NM_012098.2	-19.1288	6.27602	-30.2001	-12.3123	-7.58307	8.4854
ILMN_1695193	ANGPTL3	NM_014495.2	9.39	23.1126	11.2002	16.9473	24.8669	29.1943
ILMN_2143220	ANGPTL3	NM_014495.2	17.2302	7.96823	29.5405	20.0556	20.6143	9.62522
ILMN_1674376	ANGPTL4	NM_139314.1	-7.69317	-18.5222	-19.6576	-2.71746	-15.4013	-24.2189
ILMN_2386444	ANGPTL4	NM_001039667.1	64.859	91.5201	81.9058	82.5356	24.4171	84.115
ILMN_1707727	ANGPTL4	NM_139314.1	-24.9137	-5.18057	-24.1106	-25.3476	-14.4204	34.2026
ILMN_2166696	ANGPTL5	NM_178127.2	0.0502353	7.00711	9.1604	18.7641	6.34425	10.8914
ILMN_1725518	ANGPTL6	NM_031917.2	195.981	78.1653	80.832	56.4277	150.31	147.613
ILMN_1813361	ANGPTL7	NM_021146.2	-1.49406	-11.2144	-9.86615	-16.6087	-20.4355	-21.4985
ILMN_2317186	ANK1	NM_020475.2	-19.1069	-26.1162	-24.7007	-30.9685	-26.6941	-23.9642
ILMN_1684694	ANK1	NM_020480.2	-22.239	-31.2758	-26.9005	-34.7184	-24.9823	-23.9141
ILMN_1776363	ANK2	NM_020977.2	5.83054	-1.15302	19.1438	29.1393	10.3105	24.8928
ILMN_1652729	ANK2	NM_001148.3	-17.4861	-17.5784	-25.878	-29.4807	-21.0243	-20.1923
ILMN_1661875	ANK3	NM_001149.2	23.495	19.8451	26.7417	26.0598	22.0649	18.7669
ILMN_2390609	ANK3	NM_001149.2	7.38208	8.76165	31.5689	-0.085495	10.9261	12.7334
ILMN_1651943	ANK3	NM_020987.2	6.28507	9.8839	4.28635	18.6748	10.2031	-0.787965
ILMN_2112829	ANKAR	NM_144708.2	1.56441	-10.5183	-12.6573	-17.4215	-15.9213	-28.5062
ILMN_2112834	ANKAR	NM_144708.2	-0.585732	12.4802	6.94676	10.5707	14.6978	8.27904
ILMN_1813139	ANKDD1A	NM_182703.2	-0.412165	53.0371	449.372	310.467	297.348	169.76
ILMN_1811239	ANKFN1	NM_153228.1	-3.49274	3.09525	-23.2655	-19.1953	-22.6513	-20.2202
ILMN_1794470	ANKFY1	NM_016376.2	783.447	593.297	866.111	775.25	578.441	499.641
ILMN_1801464	ANKFY1	NM_020740.1	70.9257	13.3943	62.1873	25.6391	50.4676	12.6139
ILMN_1735364	ANKFY1	NM_020740.1	28.9363	2.6028	13.3711	12.4469	13.4694	-1.98274
ILMN_1660778	ANKH	XM_944214.1	38.4067	8.62954	13.5962	8.44421	36.6791	7.63138
ILMN_1692080	ANKH	NM_054027.3	14.2996	-9.26395	-26.7297	-25.5662	-1.95954	22.3722
ILMN_1765091	ANKHD1	NM_017747.1	231.411	139.137	260.074	157.365	181.56	202.19
ILMN_2341382	ANKHD1	NM_024668.2	29.1528	24.9003	23.9316	-6.51213	33.5303	21.8543
ILMN_1778304	ANKHD1	NM_017978.1	12.0741	-10.4748	-3.03437	-6.64563	-2.59331	-10.5933
ILMN_1766560	ANKHD1-EIF4EBP3	NM_020690.4	38.4962	14.685	16.7363	23.7941	35.8278	19.6074
ILMN_3241218	ANKIB1	NM_019004.1	432.835	498.261	444.895	519.59	380.671	502.85
ILMN_1797873	ANKK1	NM_178510.1	-17.3771	-15.2115	-17.093	-13.5114	-16.0132	-12.0012
ILMN_3243457	ANKLE1	NM_152363.4	8.76726	43.1689	7.06116	-7.24039	2.40122	22.3594
ILMN_3249608	ANKLE2	NM_015114.1	251.239	152.92	341.8	270.179	308.06	230.971
ILMN_1675483	ANKMY1	NM_016552.2	51.8333	44.7583	56.1929	40.9894	55.5875	46.5201
ILMN_2251062	ANKMY1	NM_017844.2	-27.3032	-18.6462	-17.6601	-24.6145	-34.8326	-22.3794
ILMN_1799369	ANKMY1	NM_016552.2	-25.4442	-27.1759	-19.0498	-9.02591	-13.4504	-17.6984
ILMN_1784292	ANKMY2	NM_020319.1	258.589	206.072	253.535	249.718	232.721	196.257
ILMN_1687351	ANKRA2	NM_023039.2	109.876	90.5253	114.335	130.807	149.037	131.672
ILMN_2185563	ANKRA2	NM_023039.2	146.719	134.988	92.1673	113.998	177.927	146.554
ILMN_1716264	ANKRD1	NM_014391.2	19.8859	21.8199	30.6597	32.5936	13.9293	39.2417
ILMN_1711828	ANKRD10	NM_017664.2	269.782	266.781	217.04	183.92	270.966	175.213
ILMN_2115218	ANKRD10	NM_017664.2	373.963	357.067	271.376	251.706	302.497	227.969
ILMN_2108709	ANKRD11	NM_013275.4	341.101	87.9357	384.974	83.6256	366.026	131.102
ILMN_1690465	ANKRD11	NM_013275.4	19.7142	20.7385	15.3426	32.9349	32.6964	27.3052
ILMN_1661833	ANKRD12	NM_015208.2	212.695	124.05	203.676	145.675	192.526	148.485
ILMN_1689908	ANKRD13A	NM_033121.1	682.135	1002.27	586.337	783.447	637.962	606.691
ILMN_1794070	ANKRD13B	NM_152345.3	1.71666	27.5862	6.95837	1.21191	11.3073	16.7363
ILMN_2148507	ANKRD13C	NM_030816.2	78.5409	92.9813	88.4769	73.6186	86.7441	80.397
ILMN_1660183	ANKRD13D	XM_945561.1	7.91565	10.9251	28.7317	1.96469	9.08927	16.9635
ILMN_1667830	ANKRD13D	XM_945565.1	-12.6006	-10.1635	2.31281	-13.7137	-11.9326	4.73571
ILMN_1790351	ANKRD13D	XM_945557.1	5.34654	-5.52651	15.6116	9.81448	6.03228	10.9787
ILMN_1807112	ANKRD13D	XM_945567.1	8.52682	10.864	27.6518	9.02113	12.9263	15.3306
ILMN_1672356	ANKRD13D	XM_945571.1	154.741	56.4402	117.509	59.276	122.586	30.8681
ILMN_1662902	ANKRD13D	NM_207354.1	-0.661709	-21.2634	-18.5881	1.3435	-14.655	-19.3567
ILMN_1675435	ANKRD16	NM_019046.1	-1.62615	1.38829	20.1698	7.72936	20.6059	19.5746
ILMN_1659156	ANKRD16	NM_001009941.1	85.0106	78.9731	73.7516	55.6903	76.6415	77.9343
ILMN_2353431	ANKRD16	NM_001009941.1	44.6966	37.983	41.9302	39.1656	45.487	53.1692
ILMN_1787064	ANKRD17	NM_032217.3	5.05169	-13.0167	10.9301	-2.53665	3.31248	-21.2384
ILMN_2406335	ANKRD17	NM_198889.1	143.401	71.6025	115.364	123.085	124.889	111.921
ILMN_1712019	ANKRD17	NM_198889.1	357.308	254.011	397.65	362.531	370.301	308.365
ILMN_3190486	ANKRD18A	XM_001717620.1	-20.608	5.93265	18.357	0.457878	-1.0648	-8.61797
ILMN_3255211	ANKRD18A	XM_001726105.1	11.8306	14.2569	2.25759	9.92216	19.8275	9.59628
ILMN_3192974	ANKRD18B	XM_001716325.1	-6.05157	1.79412	-11.5112	-0.520377	-7.31054	-8.80268
ILMN_3233098	ANKRD18B	XM_001717197.1	7.25134	13.2946	4.36484	-0.328146	18.287	11.4103
ILMN_1666221	ANKRD19	NM_001010925.1	-24.35	-23.1408	-29.2572	-33.1469	-25.8046	-30.422
ILMN_1682547	ANKRD2	NM_020349.2	18.9762	3.17842	8.48794	8.49371	10.2569	3.94118
ILMN_1747839	ANKRD20A1	NM_001012421.1	26.7377	7.49942	38.5713	16.3952	9.28003	-3.87988
ILMN_1679184	ANKRD20A1	XM_497035.2	20.8924	2.56483	28.9883	22.2634	8.04106	17.3805
ILMN_2215824	ANKRD20A1	NM_032250.1	22.6559	22.7896	180.365	63.8876	44.7212	36.1699
ILMN_1670452	ANKRD20A1	NM_001012419.1	13.946	18.4355	60.3716	26.3662	23.5599	30.603
ILMN_3244353	ANKRD20A2	NM_001012421.1	-25.0194	-6.01266	-19.7073	-12.9187	-15.7706	-8.20458
ILMN_2289424	ANKRD20A3	NM_001012419.1	-25.5882	-28.4169	-30.5297	-16.1842	-37.3215	-19.1019
ILMN_2398211	ANKRD20A3	NM_001012419.1	19.216	24.4591	13.9813	5.95888	14.2588	30.2139
ILMN_3240529	ANKRD20A4	NM_001098805.1	-0.403454	-0.17224	3.13528	-3.85772	-10.7292	2.24249
ILMN_3307747	ANKRD20B	NR_003366.2	-11.0311	8.95125	-8.38805	-1.09181	-1.72232	10.1691
ILMN_1680631	ANKRD20B	XM_943915.1	-32.4027	-32.7283	-30.8853	-30.1502	-23.3163	-32.9342
ILMN_2181867	ANKRD20B	NR_003366.1	25.8524	13.9215	4.1159	12.783	-1.85494	-4.67244
ILMN_1757147	ANKRD20B	XM_934275.1	-16.9788	-28.0054	-30.2921	-32.8285	-31.6157	-24.4448
ILMN_1671812	ANKRD21	NM_174981.2	-0.799616	10.9949	13.9885	5.97947	12.6754	11.9856
ILMN_1799848	ANKRD22	NM_144590.1	14.5106	29.3815	22.5178	25.3928	15.4506	4.30737
ILMN_2132599	ANKRD22	NM_144590.1	50.0127	74.7539	65.3189	68.4311	48.3376	48.2888
ILMN_2227338	ANKRD23	NM_144994.7	28.6441	22.9639	20.6385	16.4045	28.6108	26.1406
ILMN_1747151	ANKRD23	NM_144994.6	20.5247	15.3577	24.98	14.8215	10.1475	14.3605
ILMN_1768202	ANKRD24	XM_940063.1	32.8009	18.9687	42.5284	34.5898	33.7901	29.6241
ILMN_2101368	ANKRD24	NM_133475.1	-32.3628	-19.8851	-26.1687	-30.855	-24.4267	-21.7419
ILMN_1740161	ANKRD26	NM_014915.1	16.641	39.5701	42.4621	17.654	24.8533	11.9419
ILMN_1794063	ANKRD27	NM_032139.1	50.7268	44.5073	94.6271	48.865	57.4623	50.0954
ILMN_1697594	ANKRD28	NM_015199.2	19.4114	30.3491	22.5485	37.9586	36.236	24.2916
ILMN_2232520	ANKRD28	NM_015199.2	104.066	136.32	152.668	101.665	107.875	98.6825
ILMN_2075643	ANKRD29	NM_173505.2	4.96988	44.0035	5.35335	56.8237	-10.7364	39.7815
ILMN_1749338	ANKRD29	NM_173505.2	4.70604	35.4482	15.6807	13.8842	9.08159	31.3237
ILMN_1756727	ANKRD30A	XM_940707.1	1.71883	11.686	-5.94902	-2.73224	7.82798	8.46864
ILMN_1813607	ANKRD30A	NM_052997.1	-41.1589	-29.7454	-36.6601	-35.5862	-26.8972	-33.1248
ILMN_1796059	ANKRD30A	XM_940707.1	-26.2655	-23.0919	-27.2684	-32.051	-32.3034	-29.5273
ILMN_1730678	ANKRD30B	NM_001029862.1	1188.14	770.43	1427.1	630.132	1230.62	718.066
ILMN_1708056	ANKRD31	XM_937397.1	8.66046	11.3704	3.31411	-5.79232	0.870587	2.99265
ILMN_2214278	ANKRD32	NM_032290.2	3.52935	23.1707	-26.2655	10.2646	12.9203	-15.3214
ILMN_1805985	ANKRD32	NM_032290.2	12.5614	27.2666	3.98591	27.0429	15.6432	12.9739
ILMN_1667748	ANKRD33	NM_182608.2	5090.49	7585.81	6605.82	7973.51	3034.3	6065.45
ILMN_2119793	ANKRD34A	NM_001039888.2	13.549	3.26031	17.2844	24.4701	-5.45495	19.0368
ILMN_1655766	ANKRD34B	NM_001004441.1	-31.2713	-34.3849	-27.3464	-35.2216	-24.7033	-35.6793
ILMN_1758215	ANKRD34C	XM_930512.1	23.4168	24.8327	0.916271	13.8964	17.6829	23.9911
ILMN_2145153	ANKRD35	NM_144698.3	79.5158	56.403	58.9236	46.59	40.6015	57.1391
ILMN_1798006	ANKRD35	NM_144698.2	62.7202	48.4866	42.7055	31.5207	30.0494	21.5357
ILMN_2382431	ANKRD36	NM_198555.3	2.05251	-19.3397	-10.901	-5.95704	-5.05295	-33.0714
ILMN_1750459	ANKRD36	NM_198555.1	8.67088	3.44128	-6.74143	-1.28985	8.47379	-0.58638
ILMN_1686523	ANKRD36	XM_937233.1	29.9412	13.4841	18.7763	1.16831	11.5742	16.2781
ILMN_2280568	ANKRD36	NM_198555.3	39.6685	8.34815	50.9794	16.5755	20.8096	-22.7116
ILMN_1780806	ANKRD36B	XM_931666.1	164.612	59.5486	216.259	78.2947	107.914	44.5951
ILMN_2189614	ANKRD36B	NM_025190.2	-14.9321	-25.7014	-16.7528	-14.2947	-4.90586	-19.3974
ILMN_1756417	ANKRD37	NM_181726.1	108.564	137.337	69.7141	156.162	146.474	293.791
ILMN_1776936	ANKRD38	NM_181712.2	67.8901	76.7782	233.225	398.418	85.515	296.959
ILMN_1710979	ANKRD39	NM_016466.4	114.112	95.5162	112.904	80.894	127.496	138.571
ILMN_1758846	ANKRD40	NM_052855.2	141.344	174.671	207.508	198.849	77.8453	194.237
ILMN_1751744	ANKRD41	NM_152363.2	5.23533	39.2013	10.2549	6.51474	21.8351	6.83406
ILMN_2091590	ANKRD41	NM_152363.2	-10.8001	46.9653	-23.2402	0.517522	-23.3333	-9.37728
ILMN_1676605	ANKRD42	NM_182603.1	-25.0769	-27.5293	-25.479	-16.6596	-18.4155	-21.2001
ILMN_1779882	ANKRD43	NM_175873.3	24.3575	16.3025	15.9018	-1.73552	18.8317	13.6578
ILMN_1755049	ANKRD44	NM_153697.1	24.9784	21.5371	5.04625	11.5754	8.20355	9.63471
ILMN_2059844	ANKRD44	NM_153697.1	6.8486	5.37324	3.88494	4.79783	-14.0028	-12.2314
ILMN_1733716	ANKRD45	NM_198493.1	10.2058	12.6928	16.0252	4.63446	-7.16005	8.70635
ILMN_1712298	ANKRD46	NM_198401.2	100.373	105.644	79.6561	143.31	112.356	97.2615
ILMN_1755588	ANKRD47	NM_198471.1	80.9115	54.0891	64.4355	54.2125	45.7973	63.4902
ILMN_1669259	ANKRD49	NM_017704.2	65.9548	86.4259	95.0349	133.944	84.1615	64.2662
ILMN_1728957	ANKRD5	NM_022096.4	-16.2339	-20.021	-25.4292	-27.0144	-36.8758	-21.5682
ILMN_1793466	ANKRD5	NM_022096.4	5.14895	11.9794	19.8581	0.12128	16.6577	16.1147
ILMN_2367300	ANKRD5	NM_198798.1	-0.711394	8.25046	8.79252	-0.324586	1.99084	13.0176
ILMN_2226304	ANKRD50	NM_020337.1	220.521	143.829	163.512	98.3726	144.105	110.365
ILMN_3244029	ANKRD52	NM_173595.3	-1.1492	21.2858	2.76642	32.7984	21.9556	0.414529
ILMN_1772660	ANKRD53	NM_024933.2	2.53729	25.7367	-2.0304	-3.6935	-3.35491	14.3683
ILMN_1766309	ANKRD54	NM_138797.1	82.5015	97.2288	37.2513	64.4947	77.7244	28.4745
ILMN_2341724	ANKRD55	NM_001039935.1	-31.7477	-28.3116	-30.5891	-29.4477	-29.1775	-30.5679
ILMN_2072045	ANKRD56	NM_001029870.1	15.0097	6.8273	14.2935	9.26832	-0.576125	19.6527
ILMN_1724040	ANKRD57	NM_023016.2	331.084	510.61	266.601	353.462	472.864	692.813
ILMN_1692849	ANKRD58	XM_293380.3	15.6432	12.9858	12.5278	15.6527	26.7708	19.9324
ILMN_1698159	ANKRD6	NM_014942.2	22.0431	-2.83534	53.9885	28.548	29.4218	29.0749
ILMN_2178587	ANKRD6	NM_014942.2	103.176	66.3802	155.881	153.502	89.1728	99.3408
ILMN_2354930	ANKRD7	NM_001077708.1	0.982175	20.4785	18.3394	-0.389448	20.0193	30.8208
ILMN_1779951	ANKRD7	NM_019644.1	-3.16725	-3.49652	7.16603	-0.222231	-16.0698	-13.5104
ILMN_1675937	ANKRD9	NM_152326.2	57.666	85.6321	31.5896	34.3223	42.7886	70.3897
ILMN_2048607	ANKRD9	NM_152326.2	1003.31	1910.74	663.047	784.634	887.709	1499.2
ILMN_1813669	ANKS1A	NM_015245.1	600.342	358.264	514.396	321.228	432.66	349.12
ILMN_1758392	ANKS1B	NM_181670.2	24.6874	18.8898	13.5091	19.2349	16.8123	10.6719
ILMN_1696131	ANKS1B	NM_152788.3	20.5601	6.68966	26.2196	26.0136	15.2948	21.5324
ILMN_2340974	ANKS1B	NM_020140.2	-6.47155	-18.1798	-19.8851	-14.1895	-28.8501	-28.8287
ILMN_1751636	ANKS3	NM_133450.1	35.5763	21.4664	35.741	10.5894	43.8313	56.0598
ILMN_2199658	ANKS4B	NM_145865.1	7.21607	2.35571	7.52224	-7.88937	2.5821	25.0293
ILMN_1735108	ANKS6	NM_173551.3	0.320055	4.63047	15.0438	4.2535	0.722835	4.63327
ILMN_1677487	ANKZF1	NM_018089.1	58.7706	76.8223	37.5838	53.0282	55.7279	66.0608
ILMN_2273796	ANKZF1	NM_018089.2	1.52657	-1.38801	4.87591	-6.53084	-10.6382	-16.1717
ILMN_2370692	ANKZF1	NM_018089.2	10.2691	16.0604	0.311267	16.9838	16.8823	20.4878
ILMN_1739645	ANLN	NM_018685.2	54.3166	20.9494	-8.74948	10.8944	20.3628	-12.6106
ILMN_3237961	ANO1	NM_018043.5	1.43634	8.64184	-2.06753	5.58339	4.72129	-4.0368
ILMN_1767111	ANO10	NM_018075.2	350.776	287.636	394.977	411.631	304.037	1499.69
ILMN_3248094	ANO2	NM_020373.2	4.22962	-0.907358	20.2538	2.84276	-6.78135	12.2003
ILMN_3240765	ANO3	NM_031418.2	-10.4652	2.177	-6.33213	-25.7367	-14.5963	-19.8028
ILMN_2228215	ANO4	NM_178826.2	-7.45481	-13.9112	-12.8625	-14.8108	-14.5377	-24.5482
ILMN_1690154	ANO5	NM_213599.1	-3.81021	0.487491	-17.2748	17.9618	-8.01881	-5.19078
ILMN_1674941	ANO6	NM_001025356.1	978.761	833.113	960.497	1285.04	867.946	1236
ILMN_1675423	ANO7	NM_001001666.1	-1.84628	0.349903	1.62275	1.17615	3.03264	-0.752143
ILMN_1683824	ANO7	NM_001001891.1	11.8031	22.1539	11.0828	9.25202	9.60775	9.90623
ILMN_1732948	ANO7	NM_001001666.1	-16.8793	-10.2653	-22.7554	-22.3794	-25.3743	-22.3189
ILMN_1709124	ANO8	NM_020959.1	60.9317	45.109	36.5804	24.2188	73.2181	57.5544
ILMN_1762629	ANO9	NM_001012302.1	25.2048	17.9462	23.7831	22.078	21.4903	34.6869
ILMN_1769259	ANO9	XM_938582.1	24.9736	8.50539	10.3387	18.8255	3.30255	26.475
ILMN_1798679	ANO9	NM_001012302.1	-27.4799	-20.3263	-28.7687	-33.2241	-26.1767	-29.9477
ILMN_1807945	ANP32A	NM_006305.2	28.4115	22.6917	14.9672	9.36523	-3.33257	55.9969
ILMN_1684293	ANP32B	NM_006401.1	4180.18	5812.31	3492.38	3336.22	4699.78	5726.25
ILMN_2151412	ANP32C	NM_012403.1	-32.8992	-24.6082	-22.4916	-25.8294	-25.3352	-24.6898
ILMN_1655868	ANP32C	NM_012403.1	29.2234	25.6457	47.9449	46.5285	45.2729	35.334
ILMN_1728191	ANP32D	NM_012404.2	6.32033	22.5077	8.67088	13.4831	8.05242	5.9802
ILMN_1684923	ANP32E	NM_030920.2	8.89292	1.44222	18.3378	1.79912	13.0091	-0.9746
ILMN_1763837	ANPEP	NM_001150.1	2131.08	1143.99	1279.36	1794.93	1768.37	909.855
ILMN_1887731	ANRIL	Hs.556821	21.3086	14.5134	17.8494	24.8451	3.87633	24.5237
ILMN_1670379	ANTXR1	NM_032208.1	-5.76279	-8.11634	-17.9698	9.79319	-1.27603	-9.90555
ILMN_1811877	ANTXR1	NM_018153.2	20.0795	19.2552	28.1648	27.443	22.0922	26.6435
ILMN_2387995	ANTXR1	NM_053034.1	26.6795	18.7612	25.1188	16.591	19.6947	26.8808
ILMN_1780894	ANTXR1	NM_053034.1	26.0518	13.7126	27.2616	6.4117	14.3317	31.5935
ILMN_1812926	ANTXR2	NM_058172.3	1839.32	2531.58	1751.43	3121.01	1606.05	2239.54
ILMN_1668044	ANTXRL	XM_937376.1	3.05066	7.99177	14.641	1.53456	-2.24816	6.75412
ILMN_1668566	ANUBL1	NM_174890.1	-34.9311	-10.5933	-26.5491	-17.3018	-27.1587	-20.3323
ILMN_2184184	ANXA1	NM_000700.1	9448.53	4999.98	9867.89	5644.15	8707.82	6290.69
ILMN_1699421	ANXA10	NM_007193.3	10.7363	12.1864	15.0546	7.32606	19.6074	21.6493
ILMN_2380494	ANXA11	NM_001157.2	316.228	184.679	483.603	299.748	269.711	194.475
ILMN_1685170	ANXA11	NM_145868.1	965.247	490.52	1325.42	721.005	655.544	424.139
ILMN_1807003	ANXA11	NM_145869.1	52.5009	36.0894	95.915	30.4652	64.2049	12.7909
ILMN_2412490	ANXA13	NM_004306.2	-21.7843	-14.8023	-14.7937	-14.7544	-10.63	-21.6014
ILMN_1737612	ANXA13	NM_001003954.1	0.465926	-11.6021	17.5649	3.55806	18.1105	8.88013
ILMN_1799243	ANXA13	NM_001003954.1	-21.3723	-20.5986	-17.9642	-26.4666	-20.1807	-26.6716
ILMN_1711899	ANXA2	NM_001002857.1	2967.69	586.079	4411.09	2915.17	3131.43	1331.15
ILMN_1755937	ANXA2	NM_001002857.1	1041.5	224.581	1601.84	936.728	988.83	321.013
ILMN_2409167	ANXA2	NM_001002858.1	28469.4	15195.1	29937.5	27948	30278.6	20240.7
ILMN_1698100	ANXA2P1	NR_001562.1	522.841	137.666	722.684	664.408	600.342	224.138
ILMN_2041101	ANXA2P1	NR_001562.1	5559.42	1564.82	7398.37	6647.94	5828.08	2076.45
ILMN_3235632	ANXA2P2	NR_003573.1	27948	20911.4	26574.4	24316.8	24701.9	20634
ILMN_1798372	ANXA2P3	NR_001446.1	181.051	43.228	310.868	180.665	168.075	71.1626
ILMN_1694548	ANXA3	NM_005139.1	16.9524	8.07112	-2.89982	-0.86373	-0.0175527	6.62278
ILMN_1711408	ANXA4	NM_001153.2	60.539	33.7842	70.8323	114.606	75.4085	59.276
ILMN_1741003	ANXA5	NM_001154.2	12144.4	5876.16	13393.8	7332.82	7828.46	4456.95
ILMN_2326591	ANXA6	NM_004033.2	9.47428	24.8473	1.52199	-22.0823	-0.64986	-19.0409
ILMN_1678612	ANXA6	NM_001155.3	27.9643	67.4609	23.6707	32.5868	50.0704	44.4296
ILMN_1662322	ANXA7	NM_004034.1	-26.9884	-20.7989	-23.9194	-9.11247	-27.2781	-19.9922
ILMN_1703791	ANXA7	NM_004034.1	1432.64	1738.65	1095.84	1476.88	1221.04	1315.8
ILMN_1778087	ANXA8	NM_001630.1	12.8182	11.8031	4.65407	-9.35057	7.38927	9.8706
ILMN_2095610	ANXA8	NM_001040084.1	-20.4826	-21.4217	-11.1217	-20.3888	-19.2286	-24.9026
ILMN_3242004	ANXA8L1	NM_001098845.1	10.3167	-13.2317	-0.621911	-5.73211	-2.37204	9.94118
ILMN_2186983	ANXA8L2	NM_001630.2	5.14298	-22.2632	-19.2749	-17.449	-12.3713	-14.0117
ILMN_2217601	ANXA9	NM_003568.1	-11.8772	-19.5086	-20.3641	-11.2373	-11.5585	-15.9283
ILMN_1709820	AOAH	NM_001637.1	360.122	657.356	410.974	645.418	446.784	643.516
ILMN_1799863	AOC2	NM_009590.2	23.1366	1.59231	15.635	16.6879	12.3405	9.11624
ILMN_1741431	AOC2	NM_001158.3	14.3737	17.6216	14.6877	15.4594	13.8928	10.6225
ILMN_2405185	AOC2	NM_001158.3	9.2615	-11.0281	5.9618	2.05616	14.0377	12.141
ILMN_1782086	AOC3	NM_003734.2	3.5137	8.81633	4.90552	22.923	-5.83798	4.91281
ILMN_1813840	AOF2	NM_015013.2	449.241	513.857	556.915	401.911	478.328	411.305
ILMN_1767113	AOX1	NM_001159.3	11.315	-17.3188	-16.6125	-23.0169	-19.8743	-28.4748
ILMN_1789676	AOX2P	NR_001557.2	1.34434	4.3479	11.511	3.07457	-2.08238	-0.125676
ILMN_2387505	AP1B1	NM_145730.1	81.3916	83.6662	49.5194	59.6418	67.2984	77.4196
ILMN_1781983	AP1B1	NM_001127.2	1132.69	1114.38	1030.58	968.991	1165.61	1049.66
ILMN_2399627	AP1G1	NM_001128.5	319.905	96.869	336.3	226.098	259.239	164.235
ILMN_2399622	AP1G1	NM_001128.5	325.633	165.947	391.806	402.001	268.332	179.822
ILMN_2276598	AP1G2	NM_080545.1	-29.2158	-31.8461	-25.0627	-25.1081	-28.9141	-26.5896
ILMN_1754179	AP1G2	NM_003917.2	169.096	87.8748	168.896	148.747	128.761	99.2656
ILMN_1805247	AP1GBP1	NM_007247.3	4.42228	-5.68453	14.2402	18.6415	-5.89433	-16.3806
ILMN_2415467	AP1GBP1	NM_007247.3	43.7229	24.8233	52.6687	46.2573	45.9051	30.3965
ILMN_1754738	AP1M1	NM_032493.2	1334.41	969.477	1159.61	805.454	1090.83	1222.85
ILMN_1705861	AP1M2	NM_005498.3	4.41157	4.34346	-19.9003	-12.6434	-8.20328	-15.4729
ILMN_1751345	AP1S1	NM_001283.2	415.339	361.996	421.959	474.386	452.875	460.197
ILMN_1712806	AP1S1	NM_057089.1	368.307	405.419	384.721	448.387	351.749	350.776
ILMN_2316173	AP1S1	NM_001283.2	659.56	685.622	720.519	669.424	651.069	563.456
ILMN_1766411	AP1S2	NM_003916.3	3886.4	3141.99	1490.28	1937.83	3691.91	3705.28
ILMN_2120273	AP1S2	NM_003916.3	4158.06	4187.29	1577.49	2669.97	3488.76	4140.63
ILMN_1768610	AP1S3	NM_178814.2	-0.28495	-9.66432	3.62276	9.22989	19.0483	19.2219
ILMN_1815306	AP2A1	NM_130787.2	174.137	161.971	190.649	126.673	179.408	163.069
ILMN_2359211	AP2A1	NM_130787.2	78.8721	62.9366	50.6182	67.5793	93.6873	46.2398
ILMN_1673108	AP2A1	NM_014203.2	2.32642	9.62757	7.71394	-3.58382	-3.97304	-1.65822
ILMN_1803779	AP2A2	NM_012305.2	79.9385	107.98	84.5961	73.7667	142.906	115.552
ILMN_1681998	AP2B1	NM_001282.2	60.3113	64.9829	64.2742	77.0824	52.3227	51.444
ILMN_2331735	AP2B1	NM_001282.2	139.137	179.667	98.4843	169.938	130.646	137.086
ILMN_1699598	AP2M1	NM_004068.3	1087.35	1177.21	980.746	1153.5	1294.45	1255.28
ILMN_2402798	AP2M1	NM_004068.3	1433.75	1365.05	1306.29	1099.05	1567.62	1500.71
ILMN_1662426	AP2S1	NM_004069.3	8746.57	5120.3	8918.89	7710.38	8330.97	6526.53
ILMN_1809957	AP2S1	NM_004069.3	19706.1	13545.5	20469.4	17420.1	18905.7	15389.9
ILMN_1768867	AP3B1	NM_003664.3	3652.55	2339.75	4523.72	3680.44	3072	2417.36
ILMN_1679256	AP3B2	NM_004644.3	2.65211	5.66913	9.65645	30.7973	3.29982	-4.19934
ILMN_2284667	AP3D1	NM_001077523.1	-8.33424	-16.7377	-2.93508	-20.8496	-18.7579	-17.802
ILMN_1764945	AP3D1	NM_003938.4	670.201	395.699	612.235	398.002	497.224	392.037
ILMN_2390114	AP3D1	NM_001077523.1	695.066	470.577	716.194	370.911	447.537	348.882
ILMN_2362122	AP3M1	NM_012095.4	664.134	487.595	666.262	619.597	582.197	472.658
ILMN_1667086	AP3M1	NM_207012.1	1082.13	724.714	1005.99	939.865	927.596	736.852
ILMN_1701774	AP3M1	NM_207012.1	-4.98294	13.5452	11.2132	-28.0102	-14.2003	-3.86184
ILMN_1676946	AP3M2	NM_006803.2	96.2419	91.8797	114.224	91.9569	105.966	142.868
ILMN_2311761	AP3S1	NM_001002924.1	457.527	560.385	455.553	670.475	670.475	865.154
ILMN_1731596	AP3S2	NM_005829.3	78.6682	124.486	69.7591	84.7755	96.951	151.069
ILMN_1669377	AP4B1	NM_006594.1	335.236	215.066	437.868	296.8	352.922	274.05
ILMN_1754531	AP4E1	NM_007347.3	218.071	192.047	356.158	242.322	230.755	165.233
ILMN_1779512	AP4M1	NM_004722.2	-2.83877	-2.92918	-23.1623	1.21669	-3.86043	-11.2969
ILMN_1760466	AP4S1	NM_007077.2	7.84663	15.1578	11.7405	3.38631	-2.83108	-9.41828
ILMN_1659463	APAF1	NM_181869.1	303.5	201.215	300.908	349.297	256.161	159.056
ILMN_2344798	APAF1	NM_181869.1	43.2802	31.6666	39.1251	16.0562	15.2469	26.1622
ILMN_2182656	APBA1	NM_001163.2	-17.6063	-26.6822	-27.2583	-36.3815	-32.2279	-30.8438
ILMN_1668285	APBA1	NM_001163.2	11.0903	10.8146	14.6978	15.69	17.9921	18.5078
ILMN_1723626	APBA2	NM_005503.2	-24.9961	-14.9291	-16.9643	-24.4916	-19.7756	-22.4916
ILMN_2270491	APBA2BP	NM_031232.2	15.6362	6.2431	25.1997	24.217	14.9287	15.3221
ILMN_2364928	APBA2BP	NM_031232.2	8.22428	-6.64408	-17.3723	-1.28865	-7.45391	-6.51141
ILMN_1686610	APBA3	NM_004886.3	284.98	417.215	251.706	179.175	323.139	418.408
ILMN_1769918	APBB1	NM_001164.2	-9.55295	-22.8791	-12.5901	-25.0725	-21.3574	-29.0192
ILMN_1796271	APBB1	NM_145689.1	-32.194	-24.7651	-31.3013	-23.6594	-25.3927	-34.2635
ILMN_1699646	APBB1	NM_001164.2	8.73391	20.2016	18.5012	19.4448	12.3543	11.3762
ILMN_1801710	APBB1IP	NM_019043.3	2409.81	1108.59	2321.59	933.744	1937.83	1269.6
ILMN_3251699	APBB2	NM_173075.3	-3.59503	-2.14929	1.69507	-3.6446	-15.0221	2.73164
ILMN_1716790	APBB2	NM_173075.2	-7.36941	-13.9606	2.38211	-10.1307	-5.2841	-8.31634
ILMN_1740772	APBB3	NM_006051.2	114.651	55.8211	73.91	60.2898	168.405	93.9428
ILMN_2320513	APBB3	NM_133173.2	42.4425	5.4473	36.8594	17.6778	56.8326	23.7972
ILMN_1662668	APC	NM_000038.3	4.15929	5.75864	3.34144	5.13128	13.4095	2.68306
ILMN_1659950	APC2	NM_005883.2	-25.9535	-11.7646	-10.9823	-3.17047	-19.2704	-19.7699
ILMN_1656951	APCDD1	NM_153000.3	4.4005	23.0836	11.4452	8.82329	7.65909	-0.248435
ILMN_1689431	APCDD1L	NM_153360.1	143.332	-0.298765	9.47194	4.81501	105.53	22.9981
ILMN_1708833	APCS	NM_001639.2	-18.0971	-23.3799	-21.5886	-8.51818	-21.7483	-22.5538
ILMN_1740052	APEG1	NM_005876.3	37.5023	14.6304	25.1909	29.5739	27.1434	13.272
ILMN_1718023	APEH	NM_001640.3	2015.83	2033.23	1670.85	1687.8	1425.21	1454.33
ILMN_2319344	APEX1	NM_001641.2	909.855	682.135	947.159	985.11	1351.8	1169.15
ILMN_1661886	APEX1	NM_080649.1	2097.16	1556.38	1886.99	2152.36	2404.49	2152.36
ILMN_1652505	APEX2	NM_014481.2	509.659	584.021	559.488	463.853	439.146	423.453
ILMN_1658472	APH1A	NM_016022.1	1654.74	1685.61	1454.96	1742.52	1450.33	1751.43
ILMN_2398388	APH1A	NM_001077628.1	117.177	133.862	118.434	247.663	124.05	149.735
ILMN_1767816	APH1B	NM_031301.2	1008.48	823.796	713.865	868.65	908.323	1287.82
ILMN_1815051	API5	NM_006595.2	697.646	864.344	782.719	902.694	594.88	481.602
ILMN_1793598	APIP	NM_015957.1	681.489	647.465	402.909	567.644	617.823	614.142
ILMN_2128293	APIP	NM_015957.1	236.064	221.169	114.142	223.308	153.788	188.254
ILMN_1788135	APITD1	NM_199295.1	6.46342	8.6229	-9.36703	10.5497	17.2481	-1.99178
ILMN_1793360	APITD1	NM_198544.2	58.9725	129.754	33.063	84.2573	79.9584	52.6308
ILMN_3243695	APLF	NM_173545.1	14.7577	7.16757	7.43928	5.38754	5.78223	-0.641618
ILMN_1808597	APLF	NM_173545.1	-1.03724	3.33013	7.0197	1.92613	5.24878	1.63624
ILMN_1689353	APLN	NM_017413.3	-10.7569	-5.16014	-9.55103	17.7207	8.88715	9.46691
ILMN_1700183	APLNR	NM_005161.2	8.10391	24.7622	-0.295883	-19.3365	1.11141	1.80564
ILMN_2396198	APLP1	NM_005166.3	-20.6544	-17.7719	-22.4427	13.8481	-17.1914	-13.589
ILMN_1763834	APLP1	NM_005166.3	9.75936	13.6955	11.1673	6.58398	17.7195	9.77012
ILMN_2081465	APLP2	NM_001642.1	189.776	194.237	203.016	375.804	159.312	236.517
ILMN_1710482	APLP2	NM_001642.1	2254.69	2324.43	2889.93	3305.96	1781.35	2892.07
ILMN_1796737	APM-1	XM_113971.4	75.4693	98.5204	27.9992	68.9699	55.5482	73.8503
ILMN_1690884	APOA1	NM_000039.1	34.2237	15.1799	43.4399	35.4579	4.87227	33.3248
ILMN_1729533	APOA1BP	NM_144772.1	828.415	997.874	722.418	1074.4	892.429	1170.11
ILMN_1688543	APOA2	NM_001643.1	-8.3071	8.61653	9.99821	0.810948	8.40694	5.07026
ILMN_1675706	APOA4	NM_000482.3	-5.27404	-4.84608	14.1896	1.96771	8.69684	-1.56876
ILMN_1754055	APOA5	NM_052968.3	-0.907358	-4.82276	-5.89692	2.91325	-13.6166	-3.26596
ILMN_1664024	APOB	NM_000384.1	-27.5266	-28.1046	-9.5026	-17.7462	-19.3612	-19.9819
ILMN_1697925	APOB48R	NM_018690.1	292.713	59.9148	501.931	194.055	317.509	178.901
ILMN_1813881	APOBEC1	NM_005889.2	1.39623	-4.60534	-18.4517	-18.4576	-18.14	-14.8519
ILMN_1719143	APOBEC2	NM_006789.2	-26.9324	-32.1279	-20.6598	-34.2635	-31.3539	-26.8109
ILMN_1680192	APOBEC3A	NM_145699.2	17.9678	1.35737	1.40851	-14.1337	10.1146	-5.2101
ILMN_2219466	APOBEC3B	NM_004900.3	13.9833	242.439	0.00881024	61.1357	74.1927	9.64244
ILMN_1675684	APOBEC3C	NM_014508.2	98.0175	86.79	126.093	71.555	103.066	118.491
ILMN_3307651	APOBEC3D	NM_152426.3	28.2523	71.7507	55.3334	61.6544	38.4772	102.975
ILMN_1661572	APOBEC3D	NM_152426.2	-14.2667	-11.8458	-6.96701	-4.4448	-19.1497	-7.75808
ILMN_2412172	APOBEC3F	NM_001006666.1	99.6115	111.188	114.047	131.018	116.639	130.684
ILMN_2296950	APOBEC3F	NM_001006666.1	118.923	45.6938	92.1203	131.973	113.042	67.4609
ILMN_1702706	APOBEC3F	NM_001006666.1	23.4135	26.4641	23.2824	25.3661	33.5773	83.9957
ILMN_1710726	APOBEC3F	NM_145298.4	22.2472	31.5109	15.1754	38.3856	27.6746	29.4596
ILMN_1802106	APOBEC3G	NM_021822.1	130.299	198.785	195.122	135.698	161.864	261.587
ILMN_2232478	APOBEC3G	NM_021822.1	106.152	187.622	165.875	140.394	171.271	194.637
ILMN_1664828	APOBEC3H	NM_181773.2	-20.5216	-4.50399	-18.3852	-0.066302	-10.865	-16.3617
ILMN_1815425	APOBEC4	NM_203454.1	11.6018	6.21324	21.1454	5.92984	18.6402	17.5649
ILMN_1789007	APOC1	NM_001645.3	24542.2	14262.5	24983.6	19248.7	18973	17498.3
ILMN_1802923	APOC2	NM_000483.3	1387.73	260.5	4294.48	2069.28	609.169	319.647
ILMN_1722070	APOC3	NM_000040.1	-8.21245	0.517522	10.0589	-25.2395	-19.153	-8.82695
ILMN_1765605	APOC4	NM_001646.1	31.0148	19.8206	17.7804	9.15079	25.8413	27.1344
ILMN_1780170	APOD	NM_001647.2	41.2906	3.95044	811.28	563.825	54.9249	4.86531
ILMN_1740938	APOE	NM_000041.2	25743.6	24429.8	26141.8	22886.6	24847.5	26927.7
ILMN_1809311	APOF	NM_001638.2	-27.0052	-26.0011	-28.8601	-29.3671	-29.0759	-33.0158
ILMN_1761511	APOH	NM_000042.1	-28.0705	-40.3927	-30.2666	-29.5976	-27.2947	-42.3505
ILMN_1761793	APOL1	NM_145344.1	-32.9462	-20.9626	-9.87884	9.78293	-17.6417	-17.3421
ILMN_1688631	APOL1	NM_145343.1	-3.86184	5.64782	5.45366	5.77779	8.72507	1.70467
ILMN_2325338	APOL2	NM_145637.1	49.1384	43.8875	45.2312	37.1682	50.5369	37.0904
ILMN_2325337	APOL2	NM_145637.1	23.2995	31.9443	77.0824	58.7146	42.8428	21.3138
ILMN_1706582	APOL2	NM_030882.2	-13.9943	-21.9328	-18.542	-20.41	-18.2113	-17.6443
ILMN_2248822	APOL2	NM_145637.1	-23.1577	-17.2567	-27.8569	-8.72021	-28.7668	-30.073
ILMN_2283195	APOL3	NM_014349.2	-34.0867	-32.4942	-40.1459	-22.147	-35.0383	-41.3209
ILMN_1756862	APOL3	NM_030644.1	76.6028	382.878	56.0734	381.556	167.788	288.128
ILMN_2369144	APOL3	NM_145641.1	-8.93508	-23.2542	-22.8997	-24.7531	-26.3834	-17.3337
ILMN_1704682	APOL4	NM_030643.3	-8.0055	-22.0037	-16.8578	-2.40636	-19.9987	-20.421
ILMN_1779070	APOL4	NM_030643.3	10.2469	24.6588	16.4641	13.6498	22.4733	18.3261
ILMN_1676177	APOL5	NM_030642.1	-23.7298	-28.2504	-30.0087	-23.589	-26.0646	-29.899
ILMN_1687201	APOL6	NM_030641.2	-6.04893	35.411	17.7627	33.4295	6.58831	-2.06404
ILMN_1723522	APOLD1	NM_030817.1	19.1637	20.1201	21.1543	11.0716	22.3006	12.4641
ILMN_1731941	APOM	NM_019101.2	5.77135	14.1619	-12.4494	15.1945	1.81216	-6.34352
ILMN_1721623	APOO	NM_024122.2	569.179	467.538	671.495	536.765	579.252	536.553
ILMN_1777483	APOOL	NM_198450.1	47.5872	24.664	34.2237	55.2383	51.7978	53.073
ILMN_2404065	APP	NM_201414.1	1006.38	955.504	1126.81	1432.64	1349.44	1775.65
ILMN_1653283	APP	NM_000484.2	34.3078	44.2395	24.3714	57.6091	52.4397	102.374
ILMN_2404063	APP	NM_201414.1	1236	1418.54	1384.01	1606.05	1228.18	2298.67
ILMN_1694875	APPBP2	NM_006380.2	36.4396	44.8505	27.3626	36.0344	49.0478	37.7958
ILMN_2149766	APPBP2	NM_006380.2	259.055	412.825	326.113	461.026	365.688	367.665
ILMN_1763730	APPL1	NM_012096.1	201.502	289.948	270.446	371.86	163.844	286.382
ILMN_1765076	APPL2	NM_018171.2	346.508	297.034	284.65	366.223	529.454	547.423
ILMN_1686011	APRIN	NM_015928.1	10.3387	2.64047	18.6979	17.6917	8.33482	-9.27566
ILMN_1722491	APRT	NM_000485.2	1013.99	846.828	988.417	727.268	1252.49	1069.68
ILMN_1726410	APRT	NM_001030018.1	546.25	662.298	492.322	418.048	614.342	583.451
ILMN_2317348	APTX	NM_175069.1	296.252	309.122	359.082	335.869	276.665	264.361
ILMN_2260058	APTX	NM_017692.2	-32.4246	-37.7456	-29.7498	-35.5648	-27.5802	-25.5483
ILMN_1726752	APTX	NM_175073.1	180.874	181.609	226.622	224.421	190.08	151.759
ILMN_1776857	AQP1	NM_000385.3	19.6469	-0.0253957	3.49071	17.8547	6.6574	26.8671
ILMN_1681103	AQP1	NM_198098.1	-24.6943	-22.562	-19.4188	7.65116	-16.1255	-10.6402
ILMN_2090004	AQP10	NM_080429.2	-21.5403	-18.5771	-19.1723	-30.0937	-14.694	-23.0955
ILMN_1762606	AQP11	NM_173039.1	-11.9806	11.9405	0.179425	23.8803	-9.85003	-4.54249
ILMN_1757036	AQP12A	NM_198998.1	-4.48966	-8.35582	-9.77198	-18.3782	-22.3779	-15.91
ILMN_3246595	AQP12B	NM_001102467.1	-0.350171	8.29616	11.4645	36.1762	5.87756	11.6608
ILMN_1732149	AQP2	NM_000486.3	23.5535	20.885	-2.47387	-18.9129	20.7399	19.2064
ILMN_1651574	AQP3	NM_004925.3	-5.78117	-2.03554	-11.6007	-24.9109	-20.9789	-24.0135
ILMN_1676649	AQP4	NM_001650.4	-24.5295	-11.7085	-16.861	-17.7597	-12.0627	-20.9493
ILMN_1747683	AQP4	NM_004028.3	-40.1459	-26.949	-20.1854	-34.4681	-35.5779	-21.8702
ILMN_1807036	AQP5	NM_001651.1	-27.263	-35.8246	-24.0766	-20.6944	-29.4243	-23.8645
ILMN_1666519	AQP6	NM_053286.1	-6.50103	-5.52823	5.80606	-19.7133	-5.07945	-2.39375
ILMN_1786381	AQP6	NM_001652.2	-4.70869	-22.065	-23.196	-16.7377	-28.6765	-34.4898
ILMN_1738494	AQP7	NM_001170.1	-2.40037	-30.525	-15.2211	-18.4539	-26.4963	-14.0588
ILMN_3245829	AQP7P1	NR_002817.2	0.619811	28.5283	41.393	50.0628	31.7585	24.5093
ILMN_3251648	AQP7P2	NR_002823.1	15.3034	-4.97841	10.631	13.0294	-12.4852	-0.0544129
ILMN_1765610	AQP7P2	XR_001076.1	-12.1582	-14.9591	0.269536	-14.2301	-2.28143	-12.7613
ILMN_2053902	AQP7P2	NR_002823.1	15.5946	4.0185	-12.4241	6.95553	2.28662	5.39852
ILMN_1751586	AQP7P2	XR_001073.1	3.56571	12.3508	-1.41796	-6.25892	13.2434	14.3029
ILMN_1672057	AQP7P2	XR_001077.1	16.3652	10.3582	10.429	9.60078	18.0558	0.425166
ILMN_1713462	AQP8	NM_001169.2	1.0454	15.2053	97.749	63.8963	19.1409	29.6684
ILMN_1715068	AQP9	NM_020980.2	9512.77	4350.43	11190.7	6412.71	6824.87	4212.33
ILMN_2177460	AQR	NM_014691.2	7.49568	-5.19726	7.05122	-1.12295	-10.0056	-26.7194
ILMN_1717154	AQR	NM_014691.2	356.585	280.033	469.025	354.552	354.052	300.598
ILMN_1767351	AR	NM_000044.2	10.9526	22.6362	13.8764	27.0102	6.93486	6.38455
ILMN_1659572	AR	NM_000044.2	-25.4466	-22.7782	-24.2619	-28.3381	-19.1573	-24.1417
ILMN_1792540	AR	NM_001011645.1	-20.1666	-28.7331	-31.7132	-34.1387	-22.0037	-34.2178
ILMN_1658883	ARAF	NM_001654.1	350.291	264.03	320.858	245.795	316.228	328.241
ILMN_3269719	ARAP1	NM_001040118.2	475.695	449.372	895.612	527.132	579.085	528.174
ILMN_3244434	ARAP2	NM_015230.2	74.6458	43.5335	125.438	118.644	80.7628	61.529
ILMN_1767541	ARAP2	NM_015230.2	29.5503	0.40287	23.8915	29.8964	1.28754	8.43145
ILMN_3240997	ARAP3	NM_022481.5	363.577	52.8277	302.497	117.29	343.323	147.235
ILMN_1812618	ARAP3	NM_022481.5	807.142	120.293	665.899	268.831	746.48	513.857
ILMN_1711120	ARC	NM_015193.3	-27.4618	-25.2839	-15.1069	-23.9697	-28.0849	-17.5269
ILMN_1699703	ARCN1	NM_001655.3	2598.99	1645.66	2618.51	1765.82	2284.36	1685.61
ILMN_1721977	ARD1A	NM_003491.2	429.672	452.467	475.051	310.868	430.714	551.06
ILMN_3236351	ARD1B	NM_032693.2	3.95657	4.25472	6.70067	0.487491	12.7493	9.7762
ILMN_1804421	AREG	NM_001657.2	-24.1138	-26.9266	-32.758	-35.8246	-31.7604	-25.9159
ILMN_3236613	AREGB	XM_001125684.2	-13.1631	-13.9233	-15.9331	-24.005	-11.9054	-0.871527
ILMN_2330948	ARF1	NM_001024228.1	471.262	445.611	475.97	367.727	424.673	455.854
ILMN_1802203	ARF1	NM_001658.3	5217.05	4710.95	4256.95	3110.88	4194.49	4267.82
ILMN_1661458	ARF1	NM_001024226.1	7.97208	14.5986	14.6146	4.52347	17.6926	14.9239
ILMN_1682938	ARF3	NM_001659.1	484.7	466.486	416.434	618.493	394.9	428.977
ILMN_1723884	ARF4	NM_001660.2	460.571	266.23	492.497	632.278	392.944	555.473
ILMN_1719518	ARF4	NM_001660.2	5190.48	3576.25	4180.18	4394.98	3357.76	3437.55
ILMN_1752340	ARF5	NM_001662.2	659.33	831.421	730.159	699.526	889.057	725.176
ILMN_1764297	ARF6	NM_001663.2	25.486	12.3836	4.0185	7.47663	16.7383	13.0978
ILMN_2406873	ARFGAP1	NM_175609.1	41.551	19.0774	52.0583	39.0594	29.1366	22.667
ILMN_1675709	ARFGAP1	NM_175609.1	274.933	170.053	263.794	161.736	212.849	193.624
ILMN_1769250	ARFGAP2	NM_032389.3	217.101	193.121	280.194	154.631	189.975	192.353
ILMN_2227800	ARFGAP3	NM_014570.3	-35.2556	-23.0278	-25.1663	-28.4455	-30.6481	-33.6005
ILMN_1731287	ARFGAP3	NM_014570.3	582.197	385.187	420.888	477.624	583.451	517.208
ILMN_2221408	ARFGEF1	NM_006421.3	-7.23285	-21.282	-19.6138	23.7006	-0.350171	-9.2079
ILMN_1728471	ARFGEF1	NM_006421.3	476.877	309.321	533.173	498.528	497.422	369.295
ILMN_1789990	ARFGEF2	NM_006420.1	129.128	65.4185	131.018	135.016	79.9941	96.1169
ILMN_2403906	ARFIP1	NM_001025593.1	340.472	499.909	429.375	705.74	316.801	364.108
ILMN_2403911	ARFIP1	NM_001025593.1	32.2349	14.6683	11.1984	14.4639	-8.12593	4.30312
ILMN_1768399	ARFIP1	NM_001025595.1	67.3497	37.317	57.4228	35.5371	39.6224	56.4162
ILMN_1750690	ARFIP2	NM_012402.2	20.1163	22.9939	27.2892	17.0594	19.8846	38.0875
ILMN_1703989	ARFRP1	NM_003224.2	-2.46017	-15.983	-16.8526	-20.0178	-8.98124	-19.4301
ILMN_1812281	ARG1	NM_000045.2	4.84428	12.0713	6.75209	11.3915	15.1764	0.627077
ILMN_1800898	ARG2	NM_001172.3	27.772	23.6045	-13.7567	12.3455	11.4326	22.5077
ILMN_1707529	ARG99	NM_031920.2	7.15016	-3.44257	5.71842	31.7021	10.5556	23.3103
ILMN_1716068	ARGFX	NM_001012659.1	-18.1977	-27.4999	-20.911	-9.08086	-18.4576	-17.8904
ILMN_2095571	ARGFXP2	NR_002222.1	9.1445	10.2909	-1.18157	14.9048	6.90059	8.19467
ILMN_1814353	ARGFXP2	NR_002222.1	8.13381	22.6953	14.4286	25.9958	4.43388	5.59293
ILMN_1788468	ARGLU1	NM_018011.2	398.062	314.937	347.005	336.409	394.672	193.121
ILMN_1732060	ARHGAP1	NM_004308.2	1267.99	849.772	1157.34	936.196	958.145	914.81
ILMN_1736112	ARHGAP10	NM_024605.3	452.75	396.24	779.297	422.908	350.626	265.43
ILMN_1744830	ARHGAP11A	NM_014783.2	-15.4914	-1.30822	-12.2131	2.84019	-13.4462	-23.0311
ILMN_2395913	ARHGAP11A	NM_199357.1	12.7528	8.25675	1.27742	1.71414	7.02174	4.74647
ILMN_1673815	ARHGAP11A	NM_199357.1	0.40287	15.4093	-17.8948	-4.47647	-9.51189	-9.02315
ILMN_2215881	ARHGAP11B	NM_001039841.1	-16.1131	-16.6662	-13.5104	-8.44407	-10.8245	-17.7874
ILMN_2101810	ARHGAP12	NM_018287.4	24.8862	18.5823	18.6728	11.2056	21.4982	15.2905
ILMN_1753500	ARHGAP12	NM_018287.4	121.69	126.905	162.827	270.682	140.631	197.35
ILMN_2208413	ARHGAP15	NM_018460.2	1214.22	891.383	1131.57	1139.77	1583.95	1117.32
ILMN_1718610	ARHGAP17	NM_018054.4	2066.33	1062.82	2320.58	1585.79	1802.41	1706.16
ILMN_2398847	ARHGAP17	NM_018054.4	222.505	118.407	309.373	175.809	211.31	125.749
ILMN_1756693	ARHGAP17	NM_001006634.1	24.8258	23.3342	15.6028	18.9807	29.2614	34.1649
ILMN_1791186	ARHGAP18	NM_033515.2	66.5968	47.09	34.8171	78.9171	54.1735	11.9802
ILMN_1688953	ARHGAP19	NM_032900.4	122.138	179.975	89.687	98.2958	125.065	123.793
ILMN_1782761	ARHGAP20	NM_020809.2	20.4572	24.7806	13.8544	23.0745	18.6344	5.56211
ILMN_1811592	ARHGAP21	NM_020824.2	579.48	851.437	434.861	565.856	794.691	781.612
ILMN_1676361	ARHGAP22	NM_021226.2	452.875	308.06	550.547	293.274	517.981	395.587
ILMN_1764571	ARHGAP23	XM_930977.1	58.069	44.664	27.0402	30.177	108.099	58.3372
ILMN_1672742	ARHGAP23	XM_290799.6	-2.07329	6.19211	3.54235	4.85799	4.44006	19.4778
ILMN_1673224	ARHGAP23	XM_936596.1	-7.97964	6.38455	-1.73397	-2.07329	20.5382	-8.88967
ILMN_1775441	ARHGAP24	NM_031305.1	-23.3163	12.4587	-4.09597	6.18106	-10.7171	3.63207
ILMN_2352633	ARHGAP24	NM_001042669.1	33.5176	14.7659	8.47872	17.8694	30.4519	52.5609
ILMN_1765876	ARHGAP24	NM_001025616.1	1.89505	-5.87423	23.4977	-7.10107	13.8084	-10.0816
ILMN_1801833	ARHGAP24	NM_001025616.1	89.2633	82.4871	153.392	71.7507	148.485	193.345
ILMN_1777998	ARHGAP25	NM_014882.2	1162.12	882.193	2472.2	2070.73	1173.04	1098.46
ILMN_1658853	ARHGAP25	NM_001007231.1	15.4763	27.4591	14.9644	32.8326	25.2768	4.0161
ILMN_1661971	ARHGAP25	NM_014882.2	8.63421	11.443	1.66958	9.37912	4.83874	10.3387
ILMN_1711490	ARHGAP26	NM_015071.2	-7.30312	17.2942	-15.1569	5.11322	-13.0869	-0.328146
ILMN_2103362	ARHGAP27	NM_199282.1	1.80829	15.5411	-4.47243	16.224	6.62603	-14.7475
ILMN_2290204	ARHGAP28	NM_001010000.1	-30.6134	-33.2495	-35.5779	-29.4949	-23.2862	-25.594
ILMN_1731178	ARHGAP28	NM_030672.2	16.9316	4.03435	1.18359	-7.19629	0.0338643	1.15088
ILMN_1797753	ARHGAP28	NM_030672.2	0.0974129	-21.4069	-10.8184	-22.9828	-17.7734	-19.5009
ILMN_1796772	ARHGAP28	NM_001010000.1	27.5514	25.6423	23.4795	17.6186	13.0265	21.3344
ILMN_1751474	ARHGAP29	NM_004815.2	-19.1196	-34.4898	-22.0168	-22.0064	-27.8797	-30.7487
ILMN_1750805	ARHGAP30	NM_181720.2	941.332	764.688	703.749	531.002	883.903	854.159
ILMN_2408851	ARHGAP30	NM_181720.2	424.781	402.746	350.966	393.419	564.461	447.711
ILMN_1751164	ARHGAP30	NM_001025598.1	108.67	99.6848	109.687	58.806	112.241	107.914
ILMN_1770824	ARHGAP4	NM_001666.2	917.994	648.393	509.527	507.307	1058.34	890.34
ILMN_2322747	ARHGAP5	NM_001173.2	11.4452	23.1445	8.95893	6.4242	17.5922	15.4473
ILMN_2388746	ARHGAP6	NM_013422.2	1.59655	6.88753	-0.536323	4.51505	-1.10708	17.42
ILMN_1673358	ARHGAP6	NM_013423.1	26.5097	15.2479	3.47714	9.17477	13.7241	9.32597
ILMN_1732641	ARHGAP6	NM_001174.2	16.1127	24.0386	30.5169	15.3792	28.4982	26.1546
ILMN_1806655	ARHGAP6	NM_006125.1	10.7636	16.7497	0.779329	-7.04977	-3.24905	1.83148
ILMN_2342851	ARHGAP8	NM_181335.2	0.269536	4.72624	21.1072	19.0979	-13.0636	8.99138
ILMN_2412475	ARHGAP8	NM_001017526.1	-2.93508	-1.34348	2.91433	-23.995	1.9532	-2.06753
ILMN_2297096	ARHGAP8	NM_001017526.1	-33.1628	-27.8696	-14.9321	-39.5022	-32.3076	-28.6878
ILMN_1663916	ARHGAP9	NM_032496.1	1124.51	636.679	555.12	561.999	1192.7	942.068
ILMN_2382657	ARHGAP9	NM_001080156.1	204.653	128.524	140.535	148.328	312.626	217.462
ILMN_1734742	ARHGDIA	NM_004309.3	2314.11	1756.87	1946.97	1639.8	1709.28	1332.99
ILMN_1678143	ARHGDIB	NM_001175.4	16510.7	8300.9	17255.1	16544.1	14311	9459.33
ILMN_2049274	ARHGDIG	NM_001176.2	-36.1382	-29.7337	-22.5565	-29.8838	-27.9389	-24.7033
ILMN_1711278	ARHGDIG	NM_001176.1	13.8073	26.655	12.3873	26.5962	27.3848	10.8902
ILMN_1772370	ARHGEF1	NM_199002.1	120.785	109.859	177.886	76.7552	171.529	99.2916
ILMN_2293131	ARHGEF1	NM_199002.1	4.43233	4.05203	-2.43697	-4.60895	5.41889	12.6376
ILMN_2405129	ARHGEF1	NM_199002.1	139.113	149.037	226.992	146.166	150.847	155.919
ILMN_2132809	ARHGEF10	NM_014629.2	14.2269	15.2493	17.4257	11.3584	3.1742	7.81758
ILMN_1727205	ARHGEF10L	NM_001011722.2	95.9809	49.0667	10.8743	29.0956	38.3425	24.2098
ILMN_1689770	ARHGEF10L	NM_018125.3	29.5444	26.3876	4.63047	7.25574	17.6701	19.9636
ILMN_2389445	ARHGEF10L	NM_001011722.2	44.9388	10.8167	33.0727	26.8739	33.0324	27.3725
ILMN_1656546	ARHGEF11	NM_198236.1	23.9276	8.0877	-0.066302	0.285527	11.4967	0.667937
ILMN_2347380	ARHGEF11	NM_014784.2	75.8172	90.9062	121.85	154.1	100.711	68.9257
ILMN_1733861	ARHGEF11	NM_014784.2	122.509	71.9994	112.845	137.389	97.4337	84.3393
ILMN_1810712	ARHGEF12	NM_015313.1	38.6517	47.5739	36.9235	64.0428	47.0607	54.9249
ILMN_1792571	ARHGEF15	NM_173728.2	-26.3716	-29.975	-29.4013	-25.9024	-15.5086	-20.8752
ILMN_1669928	ARHGEF16	NM_014448.2	-13.3737	-24.5554	-28.671	-24.5465	-16.0758	-17.2785
ILMN_1754562	ARHGEF17	NM_014786.2	3.11737	11.1111	9.24971	21.4963	-8.67133	-19.5699
ILMN_1664016	ARHGEF18	NM_015318.2	894.207	1254.71	1030.05	922.792	1070.91	1269
ILMN_1808999	ARHGEF19	NM_153213.2	2.2944	-2.40959	-7.63438	2.67583	-8.13655	-7.45391
ILMN_1703477	ARHGEF2	NM_004723.2	5135.34	6596.78	5677.4	5906.61	5335.06	5977.26
ILMN_1781010	ARHGEF3	NM_019555.1	2217.81	1104.46	3227.42	2731.11	1834.59	1359.26
ILMN_1666076	ARHGEF4	NM_032995.1	-32.0798	-39.8038	-30.2972	-32.8177	-35.4104	-34.6669
ILMN_2342282	ARHGEF4	NM_032995.1	-35.3263	-25.1937	-31.7024	-25.9942	-35.0143	-25.5689
ILMN_1708093	ARHGEF5	NM_001002861.1	-16.0698	-17.6124	-20.7494	-15.2565	-17.4847	-18.7677
ILMN_2214473	ARHGEF5L	NM_001003702.1	20.3746	23.9222	2.45859	18.7481	-15.8499	-20.5321
ILMN_1803423	ARHGEF6	NM_004840.2	937.824	760.204	812.775	981.486	1250.69	868.65
ILMN_1796912	ARHGEF7	NM_003899.2	953.103	756.64	933.999	740.564	743.504	643.952
ILMN_2235679	ARHGEF7	NM_145735.1	-29.3671	-32.9907	-32.3808	-37.5854	-31.0044	-33.1546
ILMN_1675984	ARHGEF7	NM_003899.2	12.8249	2.08383	18.9961	16.1585	-0.618025	-12.101
ILMN_1798587	ARHGEF7	NM_145735.1	-3.25363	-10.7012	-1.49277	11.9545	2.61608	11.511
ILMN_1779370	ARHGEF9	NM_015185.1	40.7499	16.4857	18.1202	34.9752	42.3066	42.7114
ILMN_1734496	ARID1A	NM_006015.3	-31.7364	-26.769	-32.877	-34.0133	-32.705	-28.5686
ILMN_1797341	ARID1A	NM_139135.1	796.267	634.145	620.98	400.67	816.535	567.326
ILMN_2415357	ARID1B	NM_175863.2	-7.16882	9.68681	3.82571	-9.98657	9.78526	2.01659
ILMN_1660433	ARID1B	NM_020732.2	18.3693	17.9792	13.0551	15.0647	12.6139	18.8805
ILMN_1795247	ARID2	NM_152641.2	64.3594	78.5287	89.1728	69.6962	78.7345	86.6056
ILMN_2182335	ARID2	NM_152641.2	33.4931	46.0536	17.8512	39.719	10.63	-2.83312
ILMN_1670130	ARID3A	NM_005224.1	605.328	481.419	738.646	462.258	604.205	315.603
ILMN_1696956	ARID3B	NM_006465.1	54.3052	159.722	57.3131	40.9996	56.2618	100.711
ILMN_1757626	ARID3C	NM_001017363.1	19.0628	29.5575	31.7198	19.2978	35.462	9.39635
ILMN_2338447	ARID4A	NM_023000.2	4.12041	-11.1875	3.33013	7.50939	4.8704	-10.0621
ILMN_1676626	ARID4A	NM_002892.2	5.07116	-1.72767	15.0176	14.8468	8.30378	-17.7719
ILMN_1810229	ARID4A	NM_002892.2	78.9925	66.2919	97.3475	65.4034	96.261	75.3533
ILMN_2269564	ARID4B	NM_016374.5	216.422	232.925	214.263	199.769	284.904	188.009
ILMN_1761334	ARID4B	NM_016374.4	19.4168	7.03232	39.961	30.6126	51.297	28.0962
ILMN_2362982	ARID4B	NM_016374.5	212.904	136.032	167.572	98.8349	205.739	134.01
ILMN_1689700	ARID5A	NM_212481.1	4.47657	1.86401	10.9147	18.0866	-4.97593	3.83462
ILMN_2298567	ARID5A	NM_212481.1	34.3115	15.3857	17.0237	9.50118	29.6927	18.6156
ILMN_2415157	ARID5A	NM_212481.1	32.7334	42.8951	23.5094	37.7777	28.6397	21.1562
ILMN_1721626	ARID5B	NM_032199.1	980.173	838.667	818.086	926.245	683.955	563.699
ILMN_1694219	ARIH1	NM_005744.2	148.747	122.883	168.803	149.553	141.356	141.174
ILMN_1792825	ARIH2	NM_006321.1	291.373	487.274	403.619	253.022	338.048	382.012
ILMN_1813091	ARL1	NM_001177.3	644.909	477.317	645.263	676.962	504.267	596.777
ILMN_1769168	ARL10	NM_173664.3	-23.7464	-31.6952	-13.7419	-16.9278	-24.3396	-19.5086
ILMN_1808383	ARL11	NM_138450.3	5.31307	25.9087	21.8554	20.3203	33.6981	29.2494
ILMN_1777550	ARL13A	NM_001012990.1	9.97696	-4.79066	16.3255	2.54264	12.6069	10.6657
ILMN_2403047	ARL13B	NM_144996.2	43.7064	23.6173	35.6289	32.3742	24.6268	35.3533
ILMN_1777301	ARL13B	NM_182896.1	-34.5467	-23.2579	-29.9514	-21.1135	-31.5081	-34.5894
ILMN_2232463	ARL14	NM_025047.1	-25.4911	-34.4185	-26.0816	-22.894	-27.8996	-28.3539
ILMN_1774161	ARL15	NM_019087.1	106.099	124.228	114.961	128.886	98.7619	129.287
ILMN_2202967	ARL15	NM_019087.1	105.669	119.704	67.4362	101.378	53.9784	69.1176
ILMN_2188119	ARL16	NM_001040025.1	3113.22	1763.87	3079.59	1327.76	2483.89	1045.02
ILMN_1679917	ARL16	XM_290777.4	74.4862	82.677	57.1878	62.0484	109.241	151.172
ILMN_3231952	ARL17B	NM_001103154.1	38.9434	60.0474	49.8927	29.0496	14.8886	27.521
ILMN_3231502	ARL17B	NM_001039083.3	56.9699	23.0346	36.9579	40.9069	34.5437	36.0506
ILMN_3181503	ARL17B	NM_001039083.3	8.31915	5.52716	-0.566146	3.90029	9.25388	17.3635
ILMN_1698680	ARL17P1	NM_016632.1	24.7886	23.6069	18.9773	21.3138	15.6188	6.99847
ILMN_1787879	ARL2	NM_001667.1	717.478	884.409	755.823	763.139	888.68	1232.27
ILMN_1755391	ARL2BP	NM_012106.3	1121.43	988.067	847.403	1205.09	1013.49	1236.39
ILMN_1780444	ARL3	NM_004311.2	17.3379	17.5081	10.5106	5.24588	14.0625	-4.12923
ILMN_1704842	ARL4A	NM_212460.1	4.28526	-3.23876	-9.77418	5.86545	-10.6218	-12.3925
ILMN_2369953	ARL4A	NM_001037164.1	-26.9771	-6.78135	-18.7677	-17.9996	-24.7961	-21.1557
ILMN_1775405	ARL4A	NM_005738.2	68.9901	23.8162	89.9379	69.7591	137.358	139.456
ILMN_1753663	ARL4A	XM_927886.1	1.10378	7.34328	6.87589	0.369067	5.66654	1.66894
ILMN_1743241	ARL4A	NM_005738.2	18.2787	17.2789	25.2849	29.7237	41.673	39.2978
ILMN_1768391	ARL4C	NM_005737.3	24.2547	124.365	-14.1967	40.4415	41.023	142.11
ILMN_1719010	ARL4D	NM_001661.2	39.1311	19.2924	55.8388	28.0289	35.8033	37.9586
ILMN_1771738	ARL5A	NM_012097.2	86.5858	88.7714	79.5158	81.7025	65.3871	65.9956
ILMN_2332558	ARL5A	NM_001037174.1	384.131	817.346	221.291	547.556	425.05	548.362
ILMN_1688526	ARL5A	NM_012097.2	2774.01	3608.87	2209.31	2936.21	2853.96	2841.25
ILMN_2120022	ARL5B	NM_178815.3	45.2729	106.638	51.026	61.7759	65.7639	84.6224
ILMN_1680465	ARL5B	NM_178815.3	39.3545	57.8201	14.5865	38.9004	29.9102	43.1613
ILMN_1679295	ARL5C	XM_936698.1	22.2634	13.0278	20.4811	13.2008	13.4786	1.58833
ILMN_2307266	ARL6	NM_032146.3	-23.3657	-15.878	-32.705	-17.3046	-31.0297	-22.8089
ILMN_1703325	ARL6	NM_032146.3	-22.3794	-30.0608	-18.2586	-33.2805	-31.3772	-30.9799
ILMN_1771822	ARL6	NM_032146.3	15.5797	14.4662	3.10104	1.05412	13.9179	14.0139
ILMN_1750488	ARL6	NM_177976.1	-30.342	-27.8797	-29.9127	-29.1775	-32.4091	-27.9851
ILMN_1708416	ARL6IP1	NM_015161.1	9368.89	7973.51	11271.6	12023.8	7710.38	7671.14
ILMN_2113362	ARL6IP1	NM_015161.1	4.14159	8.49371	14.9064	28.9841	11.4209	12.1381
ILMN_1791149	ARL6IP4	NM_018694.2	216.259	217.101	236.064	188.603	242.369	268.626
ILMN_1779835	ARL6IP4	NM_001002252.1	-21.9084	-21.7299	-19.5513	-15.78	-21.561	-15.2539
ILMN_2393144	ARL6IP4	NM_001002251.1	442.147	468.087	525.872	296.131	527.306	555.12
ILMN_1769810	ARL6IP5	NM_006407.3	7717.98	4531.89	6065.45	6791.14	6713.95	5720.79
ILMN_1797964	ARL6IP6	NM_152522.2	264.186	323.616	302.198	285.765	340.233	336.536
ILMN_2117902	ARL6IP6	NM_152522.2	-0.560462	6.05528	-4.07655	-4.12609	8.98235	8.49504
ILMN_1659148	ARL8A	NM_138795.2	-15.4707	-13.3477	-23.6244	-8.05252	-15.1279	-18.4862
ILMN_1752837	ARL8B	NM_018184.2	2081.86	1572.54	1721.62	2321.59	2011.67	1984.8
ILMN_1777691	ARL9	NM_206919.1	-19.1773	-32.3443	-27.8354	-26.5184	-34.2981	-26.6985
ILMN_1722066	ARMC1	NM_018120.3	284.695	373.081	253.473	362.687	258.551	258.094
ILMN_1689296	ARMC10	NM_031905.2	77.9101	92.3338	88.9126	74.0607	89.511	104.814
ILMN_2052598	ARMC10	NM_031905.2	848.241	874.532	988.83	821.285	904.933	1111.36
ILMN_2213008	ARMC2	NM_032131.3	-20.3564	-26.6172	-19.8141	-28.578	-33.5395	-31.7275
ILMN_1779256	ARMC2	NM_032131.3	21.951	28.5601	17.635	23.8035	30.587	27.6113
ILMN_3243057	ARMC3	NM_173081.3	-10.1844	-21.8162	-9.92692	1.75488	-14.384	-15.5227
ILMN_1776395	ARMC4	NM_018076.2	-16.0733	-21.6367	-30.8296	-25.9058	-20.5699	-21.4825
ILMN_1697088	ARMC5	NM_024742.1	34.1404	53.7784	6.90378	20.6035	12.3999	-5.87584
ILMN_1697118	ARMC6	NM_033415.2	77.6251	85.5918	43.8251	62.3643	54.5174	43.0949
ILMN_1797298	ARMC7	NM_024585.2	216.185	187.77	247.907	237.046	175.19	182.255
ILMN_1797453	ARMC8	NM_015396.3	2.57071	0.022199	-3.9652	4.94022	1.56441	1.57602
ILMN_1781151	ARMC8	NM_014154.2	105.966	65.1032	98.8806	70.0828	78.4544	94.4481
ILMN_1656557	ARMC8	NM_213654.1	8.96839	19.8721	14.5774	15.1667	1.267	15.2526
ILMN_2385318	ARMC8	NM_014154.2	14.7895	5.24195	13.549	19.3764	26.2245	7.74228
ILMN_1755732	ARMC9	NM_025139.2	8.82587	39.7488	9.33827	23.1182	8.66269	38.6724
ILMN_2180677	ARMCX1	NM_016608.1	26.7031	29.9485	44.1336	73.1887	57.398	65.4034
ILMN_1788192	ARMCX1	NM_016608.1	265.56	241.613	288.987	528.612	416.688	528.807
ILMN_1785170	ARMCX2	NM_177949.1	40.5651	59.3853	40.284	57.8315	25.244	67.8566
ILMN_2334760	ARMCX3	NM_177947.2	110.77	69.8615	109.065	200.032	150.076	114.876
ILMN_1651741	ARMCX3	NM_177948.2	7.21319	20.7455	21.386	17.4768	22.6268	1.21915
ILMN_1664675	ARMCX3	XM_931799.1	21.8607	-4.43339	7.59954	-15.7934	11.9294	17.1299
ILMN_2334765	ARMCX3	NM_177947.2	77.1054	61.2773	84.1615	87.259	79.0226	93.1387
ILMN_1743345	ARMCX4	NM_152583.1	21.412	32.6781	27.4591	24.4782	31.4302	39.394
ILMN_1741156	ARMCX5	NM_022838.2	117.72	126.673	149.251	176.994	105.745	105.032
ILMN_2414533	ARMCX6	NM_019007.3	228.514	168.127	233.746	306.804	153.966	182.65
ILMN_1768226	ARMCX6	NM_019007.3	24.856	30.4386	2.06858	14.2725	23.0771	31.5236
ILMN_1716026	ARMCX6	NM_019007.3	248.671	195.91	355.349	452.116	260.996	352.082
ILMN_2183510	ARMET	NM_006010.2	3956.69	1965.83	2820.94	1542.01	2378.77	1229.28
ILMN_3249571	ARMS2	NM_001099667.1	-16.0911	-16.4151	-11.0622	2.42714	1.90674	0.894958
ILMN_2347314	ARNT	NM_178426.1	101.434	89.0902	79.3699	121.585	92.2529	102.808
ILMN_1762582	ARNT	NM_001668.2	30.8516	38.2706	28.0472	50.8899	38.6655	58.636
ILMN_1718046	ARNT2	NM_014862.3	15.9808	11.1155	17.4064	27.5679	33.7344	17.0456
ILMN_1731476	ARNTL	NM_001030273.1	1.33457	-6.92844	-24.1286	-16.7099	-17.3574	-19.3061
ILMN_2405305	ARNTL	NM_001030272.1	155.532	59.0841	213.494	127.086	140.24	78.7668
ILMN_1798064	ARNTL2	NM_020183.3	-5.36325	-9.49938	-16.6977	1.60662	-16.5209	-10.3758
ILMN_3185198	ARP11	XR_041999.1	2.43942	6.65601	8.12113	5.80112	-2.44853	-9.23087
ILMN_1759915	ARPC1A	NM_006409.2	833.606	1236.75	769.922	814.777	802.814	831.881
ILMN_2085760	ARPC1B	NM_005720.2	2322.7	2062.01	2926.73	2263.29	2844.33	2725.28
ILMN_2255021	ARPC2	NM_152862.1	-10.003	-29.4371	-32.8475	-21.6014	-12.2833	-21.0084
ILMN_1792489	ARPC2	NM_005731.2	16744.9	11823.1	15901.7	13666.9	12383.3	9294.68
ILMN_1810200	ARPC2	NM_005731.2	40.5976	20.4484	18.0215	21.1107	25.1787	39.0553
ILMN_1655561	ARPC3	NM_005719.2	5484.91	4092.29	6080.9	5404.02	6505.35	5195.76
ILMN_1803183	ARPC4	NM_005718.3	0.136962	16.9272	19.142	24.2988	8.76824	15.1982
ILMN_2393763	ARPC4	NM_001024960.1	2902.11	1822.38	2951.53	1996.2	2687.53	1890.29
ILMN_1707336	ARPC4	NM_001024959.1	4184.09	1996.2	3503.31	2546.48	3107.83	2154.43
ILMN_1768394	ARPC5	NM_005717.2	8356.9	6605.82	7767.5	7314.44	7525.64	5918.16
ILMN_2043816	ARPC5L	NM_030978.1	346.911	503.33	424.592	345.271	378.003	315.967
ILMN_1782810	ARPM1	NM_032487.2	-12.4787	-22.0716	-26.9621	8.40977	-3.35943	-26.1022
ILMN_1776442	ARPM2	NM_080431.3	19.7	20.1082	25.6614	5.11984	17.7853	17.9935
ILMN_1772798	ARPP19	NM_006628.4	276.738	326.896	222.962	355.774	256.028	361.695
ILMN_2059505	ARPP19	NM_006628.4	523.009	857.641	426.772	733.058	623.103	703.749
ILMN_2289825	ARPP-21	NM_016300.4	13.7974	29.7922	31.6864	14.1811	23.5094	24.2225
ILMN_1672161	ARPP-21	NM_016300.4	26.0455	4.36074	1.39197	7.88126	20.9207	26.9913
ILMN_2251505	ARPP-21	NM_198399.1	-5.57375	-20.1504	-21.0602	-12.3776	-24.4916	-21.9863
ILMN_2374728	ARPP-21	NM_001025068.1	-24.9881	-26.9744	-33.4886	-33.0714	-28.2183	-31.2639
ILMN_1671402	ARPP-21	NM_001025068.1	-27.1897	-22.7309	-30.5334	-21.1811	-30.1455	-29.688
ILMN_1660126	ARR3	NM_004312.1	4.23744	4.98943	31.6523	19.3162	12.0471	4.20568
ILMN_2325168	ARRB1	NM_020251.2	156.327	156.561	151.959	168.405	285.237	258.551
ILMN_1730620	ARRB1	NM_004041.3	184.583	192.526	194.282	198.05	280.942	307.217
ILMN_1675866	ARRB2	NM_004313.3	1.42919	6.12502	9.89177	8.85575	-11.691	-6.32243
ILMN_2395711	ARRB2	NM_199004.1	257.85	268.206	268.53	287.133	317.891	265.838
ILMN_1661492	ARRDC1	NM_152285.2	28.701	14.1811	-7.27988	8.4472	9.61399	-9.33964
ILMN_1715181	ARRDC2	NM_015683.1	59.1322	79.9941	28.9106	48.9567	67.2109	67.5645
ILMN_1710229	ARRDC2	NM_001025604.1	2.56631	9.43972	4.90263	-14.7996	-6.31241	-6.60048
ILMN_1655612	ARRDC2	NM_015683.1	175.625	472.351	103.596	112.935	263.934	455.553
ILMN_2198515	ARRDC3	NM_020801.1	33.0183	64.1127	80.4141	73.3735	71.391	114.631
ILMN_2198516	ARRDC3	NM_020801.1	12.9787	16.4095	20.983	-3.15543	9.52796	-2.24353
ILMN_2184064	ARRDC4	NM_183376.1	95.7922	63.9862	2.75179	47.0146	-24.0341	-19.7827
ILMN_1660544	ARRDC4	NM_183376.1	164.802	120.785	71.2368	156.327	176.072	177.642
ILMN_2153787	ARRDC5	NM_001080523.1	17.6778	16.6253	25.8109	18.3844	22.4659	26.4682
ILMN_2358202	ARS2	NM_015908.4	1470.77	1264.39	1454.33	1145.17	1401.35	646.57
ILMN_1733295	ARS2	NM_182800.2	23.9167	8.3509	3.00299	1.96907	4.52888	33.2154
ILMN_2047240	ARSA	NM_000487.3	504.267	486.996	636.371	658.232	418.408	572.325
ILMN_1656477	ARSA	NM_000487.3	258.785	433.87	270.179	361.695	205.88	366.728
ILMN_1668727	ARSB	NM_198709.1	41.6558	28.759	6.95962	18.0259	26.4095	33.9674
ILMN_2242937	ARSB	NM_000046.2	725.473	494.625	569.023	829.661	325.977	298.18
ILMN_1722045	ARSB	NM_198709.1	157.098	121.772	146.595	76.9807	161.349	148.175
ILMN_1712587	ARSB	NM_000046.2	204.245	128.177	195.06	154.55	161.212	130.424
ILMN_1684956	ARSD	NM_009589.2	26.8739	25.6197	4.61313	22.819	24.1746	31.1938
ILMN_1661624	ARSD	NM_009589.2	30.6191	21.1323	9.09472	17.121	31.7721	34.0335
ILMN_1684873	ARSD	NM_001669.2	450.827	333.237	328.863	378.67	647.465	681.892
ILMN_1727462	ARSE	NM_000047.1	-37.97	-33.0614	-28.2892	-31.3425	-29.688	-21.1788
ILMN_1664001	ARSF	NM_004042.3	-27.1759	-30.2286	-28.9202	-26.4506	-23.5064	-35.5983
ILMN_1720604	ARSG	NM_014960.2	11.4983	35.1744	5.40808	27.8587	40.7195	69.3398
ILMN_1757896	ARSH	NM_001011719.1	-8.56807	-2.85252	-13.4644	-12.8942	-1.56668	-6.15801
ILMN_1727156	ARSI	NM_001012301.1	-30.2886	-27.1011	-39.2906	-24.9961	-28.4841	-32.964
ILMN_1679318	ARSJ	NM_024590.2	16.267	-7.27287	14.7163	18.9954	-1.28282	9.95123
ILMN_1657050	ARSK	NM_198150.1	65.8912	45.9359	64.3446	75.8684	54.9321	131.278
ILMN_1807913	ART1	NM_004314.1	31.2313	17.0594	35.3704	40.8866	33.6327	37.28
ILMN_1693218	ART3	NM_001179.2	-12.3698	-15.6715	-20.4826	-19.2226	-31.7275	-22.3423
ILMN_1805773	ART4	NM_021071.2	17.3074	-5.10134	1.48814	9.43972	6.19453	11.3672
ILMN_1733583	ART5	NM_053017.2	-33.0614	-34.6018	-35.0495	-31.1483	-35.1202	-29.118
ILMN_2338733	ART5	NM_053017.3	-14.6895	-14.6344	-23.0655	2.17762	-27.1249	-19.6975
ILMN_1762952	ARTN	NM_057091.1	-34.5563	-32.3972	-30.2347	-32.0339	-27.2294	-31.2566
ILMN_1727040	ARTN	NM_003976.2	-12.7344	-25.3532	-17.3844	-22.7932	-22.4407	-19.3254
ILMN_1773295	ARTN	NM_057160.1	-17.496	-22.7874	-19.9661	-18.3058	-9.20476	-16.2385
ILMN_1803691	ARTN	NM_003976.2	-16.0072	-19.4717	-21.079	-18.5196	-22.1134	-22.7161
ILMN_1800935	ARV1	NM_022786.1	392.419	404.266	412.707	447.711	403.355	312.441
ILMN_1677226	ARVCF	NM_001670.1	-22.5042	-22.397	-7.10765	-1.55876	-21.0534	-11.7928
ILMN_3307108	ARVP6125	XR_041956.1	20.5969	8.36498	15.5272	15.4386	6.88321	6.75209
ILMN_1720205	ARVP6125	NM_001030078.1	1.7231	-14.0615	-16.6237	-8.17952	-20.8984	-21.1405
ILMN_1724162	ARX	NM_139058.1	-23.2909	28.4254	-8.56062	-13.784	-19.3823	-7.49458
ILMN_1771732	AS3MT	NM_020682.2	28.3876	21.75	44.8063	12.6912	29.789	23.2151
ILMN_1684054	ASAH1	NM_177924.1	533.173	310.948	831.421	485.411	626.24	1001.82
ILMN_1655509	ASAH1	NM_004315.2	18.4345	30.535	9.28213	19.7715	12.5572	27.5245
ILMN_1780786	ASAH2	NM_019893.1	-2.61527	22.6645	6.68191	9.41572	19.1996	6.69089
ILMN_1800237	ASAH2	XM_936277.1	2.3441	3.40675	5.06944	-3.76117	16.3236	13.7555
ILMN_1776129	ASAH2	XM_936277.1	18.1857	21.1394	20.93	12.2187	9.82079	14.0824
ILMN_2118773	ASAH2B	NM_001079516.1	-15.6715	-33.9337	-18.6392	-33.4315	-28.7518	-29.0725
ILMN_1658602	ASAH2B	NM_019893.1	16.9918	7.70529	17.9792	1.2307	2.9738	12.4117
ILMN_3242048	ASAH2C	XM_927086.2	58.2392	52.9184	24.1541	103.194	60.1059	51.3705
ILMN_1656248	ASAM	NM_024769.2	-15.0076	-20.338	-7.6772	-2.67763	-24.4464	-6.90984
ILMN_2233366	ASAP1	NM_018482.2	1001.82	646.731	1103.67	957.557	1083.01	618.493
ILMN_3245057	ASAP1	NM_018482.2	4298.05	2385.4	4626.06	3496.91	3947.48	3392.1
ILMN_1690963	ASAP1	NM_018482.2	2676.61	1665.35	3128.83	2132.86	2933.63	2127.03
ILMN_3244390	ASAP1IT1	NR_002765.2	82.0283	5.77135	119.479	16.7552	39.8266	-4.60267
ILMN_3270972	ASAP2	NM_003887.2	31.8959	20.6308	18.2433	33.9009	22.0182	-0.0332862
ILMN_3194508	ASAP2	NM_003887.2	56.7774	35.0966	68.0203	99.1879	86.1932	60
ILMN_1685441	ASAP3	NM_017707.2	6.59992	36.9954	5.89688	21.646	4.63047	6.2097
ILMN_1683096	ASB1	NM_016114.3	267.852	63.6326	237.239	133.312	121.344	68.3694
ILMN_1781148	ASB10	NM_080871.2	-8.54784	5.37805	2.10111	6.73487	-1.67746	-2.90701
ILMN_1722024	ASB11	NM_001012428.1	-30.5439	-28.4538	-23.6709	-19.8933	-36.623	-33.5466
ILMN_1651643	ASB11	NM_001012428.1	8.72843	20.6501	13.9608	14.2525	18.6144	6.82574
ILMN_2272251	ASB11	NM_080873.1	-12.2932	-21.214	-16.6998	-13.4961	-13.1871	-13.6166
ILMN_1656364	ASB12	NM_130388.2	-15.5809	-24.079	-11.2214	-26.2333	-25.5651	-15.1403
ILMN_1654385	ASB13	NM_024701.2	218.978	269.906	157.232	192.812	151.313	187.818
ILMN_1753737	ASB14	NM_130387.4	-22.9773	-37.97	-19.635	-16.5168	-15.6405	-25.058
ILMN_1740528	ASB15	NM_080928.2	-32.744	-31.3899	-26.8768	-26.406	-26.2388	-32.1673
ILMN_1810881	ASB16	NM_080863.4	4.07395	3.53951	-2.01523	27.9933	4.12748	18.7325
ILMN_2210101	ASB17	NM_080868.1	-10.0338	-0.0558709	-13.3477	-3.33636	-0.965347	-8.94231
ILMN_1670829	ASB17	NM_080868.1	19.9963	14.4024	12.077	11.8031	19.0123	25.218
ILMN_3248023	ASB18	NM_212556.2	2.56928	6.07221	-2.55382	5.92765	4.33647	9.25615
ILMN_1795811	ASB2	NM_016150.3	-18.7004	-18.2174	2.49303	25.2341	-8.16335	4.94522
ILMN_2358784	ASB3	NM_145863.1	336.203	259.105	329.319	288.515	361.802	289.774
ILMN_2358783	ASB3	NM_145863.1	81.6799	88.1907	114.79	124.434	84.5327	92.482
ILMN_1699606	ASB3	NM_016115.3	69.5946	50.5055	57.0588	65.8207	78.428	71.8657
ILMN_1813668	ASB4	NM_145872.1	9.28867	22.1053	27.1397	11.1875	22.6917	22.4159
ILMN_1676066	ASB4	NM_016116.1	-7.01394	-1.30509	20.3126	4.10416	4.14955	1.2491
ILMN_1702618	ASB4	NM_145872.1	-0.80979	6.29331	2.72088	0.625385	-1.89898	-9.6528
ILMN_1711269	ASB5	NM_080874.2	14.0811	14.1043	13.3908	1.95149	12.0801	20.8369
ILMN_2126055	ASB5	NM_080874.2	9.66013	10.4634	7.74814	-2.31765	11.0075	14.6446
ILMN_1655532	ASB6	NM_017873.2	-20.6287	-15.4048	-33.6636	-23.8313	-33.2918	-26.7489
ILMN_1806705	ASB6	NM_177999.1	50.6863	47.564	86.4751	46.5718	63.3109	35.4177
ILMN_2397776	ASB6	NM_177999.1	29.8609	15.1293	32.4989	28.8637	30.8208	0.368013
ILMN_1744050	ASB7	NM_024708.2	1.45287	0.254137	-20.3026	4.67133	-6.45489	-7.45822
ILMN_1753040	ASB7	NM_198243.1	17.0404	26.5322	29.5153	23.4238	19.7814	21.7786
ILMN_1680419	ASB7	NM_024708.2	-2.80308	21.3826	-1.90306	10.9949	-1.89703	-11.1643
ILMN_2173740	ASB8	NM_024095.3	473.268	463.733	460.197	367.168	307.039	331.084
ILMN_1783675	ASB8	NM_024095.3	240.143	312.888	317.204	266.781	272.049	274.774
ILMN_2373728	ASB9	NM_024087.1	-24.8494	-30.6481	-31.6845	-20.9171	-21.6158	-27.6919
ILMN_1786041	ASB9	NM_024087.1	9.73911	18.0267	-11.2403	15.4275	46.2822	24.6996
ILMN_1685097	ASCC1	NM_015947.2	517.208	492.913	535.575	518.616	617.616	711.933
ILMN_1679919	ASCC2	NM_032204.3	917.275	636.371	1145.17	530.011	869.202	776.497
ILMN_1745772	ASCC3	NM_006828.2	543.171	410.636	733.058	595.014	495.156	350.486
ILMN_2294751	ASCC3	NM_006828.2	61.7137	39.0522	94.1222	65.715	68.0635	47.1959
ILMN_1797656	ASCC3	NM_022091.3	12.5877	2.59606	13.1513	31.5137	10.5862	11.7357
ILMN_1772177	ASCC3	NM_022091.3	-14.4667	-32.6469	-18.2113	-14.5185	-22.2793	-24.8626
ILMN_1701653	ASCL1	NM_004316.2	-21.5993	-9.38919	-14.7908	-9.68787	-15.8649	-17.3723
ILMN_1723412	ASCL2	NM_005170.2	114.591	233.55	126.499	67.1821	48.7208	13.9862
ILMN_1695353	ASCL3	NM_020646.1	19.7473	1.3244	2.73631	18.463	17.2541	15.3757
ILMN_1813075	ASCL4	NM_203436.1	-35.7728	-35.3931	-35.7728	-27.7844	-39.5022	-34.0987
ILMN_3185242	ASCL5	XM_001719321.1	-13.4923	-5.0556	-7.85608	-21.2186	-12.2677	-11.6975
ILMN_3261705	ASCL5	XM_001719321.1	19.73	9.70332	12.7459	22.8099	-5.6251	3.77668
ILMN_1714737	ASF1A	NM_014034.1	88.8692	128.268	124.72	222.58	134.47	120.525
ILMN_1695414	ASF1B	NM_018154.2	195.426	338.983	81.4477	152.394	156.26	109.667
ILMN_3259153	ASFMR1	NR_024502.1	-3.40229	-5.95443	18.7029	0.0469572	-0.39796	-9.35848
ILMN_1769013	ASGR1	NM_001671.2	61.7641	92.2022	-13.0216	27.8788	72.1779	138.107
ILMN_1700340	ASGR2	NM_080912.1	20.6059	23.5302	29.3304	22.0391	20.0651	13.9293
ILMN_2342638	ASGR2	NM_080914.1	-24.6608	12.94	-24.5783	-8.84614	-21.8162	-4.36705
ILMN_1694966	ASGR2	NM_080914.1	-20.7697	-4.18153	-29.5997	-10.1828	-24.4448	-12.0922
ILMN_1782032	ASH1L	NM_018489.1	-2.79594	24.1904	9.94261	17.3988	29.3403	15.0926
ILMN_1666933	ASH2L	NM_004674.1	669.669	735.626	737.225	670.201	705.74	718.408
ILMN_1791647	ASIP	NM_001672.2	16.5509	17.5889	19.5776	17.5592	-8.91875	-8.282
ILMN_1685142	ASL	NM_000048.3	-22.4247	-25.5033	-21.9328	-25.9775	-22.256	-29.4371
ILMN_1685037	ASL	NM_001024943.1	20.2401	12.5532	12.2368	-5.66936	8.80638	7.01133
ILMN_2379393	ASL	NM_001024943.1	94.2553	21.2324	21.1647	19.0861	15.1121	-8.19236
ILMN_1690595	ASMT	NM_004043.1	-26.2009	-19.2704	-33.6806	-25.4466	-31.8356	-22.6807
ILMN_1804384	ASMTL	NM_004192.1	37.5838	89.5486	3.61479	42.1358	61.8793	114.047
ILMN_1732615	ASMTL	XM_942506.1	163.47	311.126	143.943	143.238	267.619	380.372
ILMN_1689786	ASMTL	NM_004192.1	167.341	311.731	155.365	143.65	242.996	532.337
ILMN_1657571	ASNA1	NM_004317.2	44.8645	38.0875	60.855	59.4292	26.8013	25.8827
ILMN_1796417	ASNS	NM_133436.1	40.9406	1628.75	15.0039	274.05	609.914	1406.69
ILMN_2398107	ASNS	NM_133436.1	84.1418	474.07	91.9569	169.147	193.345	367.727
ILMN_2221673	ASNSD1	NM_019048.1	486.389	569.023	595.823	808.769	655.259	628.53
ILMN_1692824	ASPA	NM_000049.2	-2.95242	-7.87425	6.34644	-8.90602	7.28975	5.11532
ILMN_3246037	ASPG	NM_001080464.1	-8.51818	-8.36372	-4.21129	-2.19031	-11.6118	-9.46073
ILMN_2352934	ASPH	NM_032468.2	24.2225	-0.177003	-10.5659	3.91987	25.2662	10.8184
ILMN_1693771	ASPH	NM_020164.2	64.9094	25.8545	31.9111	32.5602	56.6279	44.0207
ILMN_1739719	ASPH	NM_004318.2	39.2333	18.0037	34.0117	24.571	36.6488	27.929
ILMN_1662390	ASPHD1	NM_181718.3	299.425	228.351	525.518	499.002	177.138	191.469
ILMN_1708950	ASPHD1	NM_181718.3	60.5642	22.5842	94.9095	52.9305	33.1375	42.6088
ILMN_1662490	ASPHD1	NM_198907.1	14.5634	0.114019	18.7142	11.2023	22.8874	24.5871
ILMN_2167426	ASPHD2	NM_020437.3	5.44561	115.678	-5.05762	38.822	13.6146	5.73015
ILMN_1815184	ASPM	NM_018136.2	142.069	228.215	51.8333	68.8421	134.806	52.4645
ILMN_2168166	ASPN	NM_017680.3	-31.9026	-22.9989	-27.696	-28.0849	-24.2537	-26.4713
ILMN_1762284	ASPRV1	NM_152792.1	-13.266	2.61685	15.5588	2.79521	-14.0319	2.74766
ILMN_1688180	ASPSCR1	XM_941362.1	63.2749	51.418	78.3564	51.3228	88.3631	48.436
ILMN_1661860	ASPSCR1	NM_024083.2	2.79264	2.66005	6.51281	13.008	-1.26948	-8.42147
ILMN_1660749	ASPSCR1	NM_024083.2	821.472	564.461	886.061	408.134	743.128	518.616
ILMN_1810199	ASRGL1	NM_025080.2	63.1095	50.7416	35.0308	39.48	68.9016	75.6935
ILMN_1708778	ASS1	NM_000050.3	-18.1609	13.8002	-13.4793	-22.3062	-10.7734	-5.26159
ILMN_2395451	ASS1	NM_054012.3	177.231	273.193	265.99	199.907	181.214	309.373
ILMN_1688234	ASS1	NM_054012.2	13.9165	17.3912	-4.52019	3.78657	14.7109	4.24467
ILMN_1803813	ASTE1	NM_014065.2	93.4881	87.3798	67.5645	76.1692	57.4228	43.8313
ILMN_1728055	ASTL	NM_001002036.2	-20.3509	-9.35206	-19.0144	-3.14517	-17.9089	-15.7723
ILMN_1684959	ASTN1	NM_004319.1	-21.9152	-16.0733	-15.1736	-21.7702	-13.8479	-17.3139
ILMN_1702189	ASTN1	NM_207108.1	-7.96918	-22.2578	-17.6628	-24.4568	-17.9642	-16.1739
ILMN_1744118	ASTN2	NM_014010.3	13.9348	21.2358	32.5813	74.5828	8.21238	31.3499
ILMN_1797283	ASTN2	NM_198188.1	0.194947	5.53177	-3.11841	-5.79587	-11.4679	0.143778
ILMN_2381559	ASTN2	NM_198187.2	27.9552	12.604	22.1539	16.6045	10.7005	10.4009
ILMN_1726025	ASXL1	NM_015338.3	170.842	156.644	152.016	100.028	186.197	152.545
ILMN_1698968	ASXL2	NM_018263.3	684.641	500.551	650.314	476.41	497.694	408.632
ILMN_1736957	ASXL3	XM_943275.1	1.75015	5.30721	-0.459715	-7.43598	-5.48119	-9.45964
ILMN_2048957	ASZ1	NM_130768.1	-17.7289	-18.7424	-21.983	-16.4504	-20.3406	-19.2115
ILMN_1782246	ASZ1	NM_130768.1	17.5898	10.5497	-2.40037	7.7349	26.1443	12.0131
ILMN_1654497	ATAD1	NM_032810.2	220.004	290.382	325.055	488.091	328.082	422.81
ILMN_2169983	ATAD1	NM_032810.2	42.681	62.2989	88.9758	135.218	69.5946	88.502
ILMN_2048700	ATAD2	NM_014109.2	92.9957	78.9432	66.7341	54.75	75.2116	62.0951
ILMN_3235282	ATAD2B	NM_017552.1	50.4896	30.9803	34.485	24.0143	34.2996	28.7744
ILMN_1738530	ATAD3A	NM_018188.2	207.854	207.854	167.488	100.625	129.572	105.571
ILMN_2131936	ATAD3B	NM_031921.4	19.8966	45.2312	15.5693	16.9792	23.8253	27.4651
ILMN_2231569	ATAD3C	NM_001039211.1	15.2821	15.628	33.342	12.9062	8.08121	12.8665
ILMN_1806956	ATAD5	NM_024857.3	9.99248	-0.675336	-6.10769	9.68178	3.78856	0.288254
ILMN_1656576	ATCAY	NM_033064.2	-23.7059	-18.5248	-15.035	-23.2161	-16.3277	-17.6878
ILMN_1791400	ATE1	NM_001001976.1	-31.8461	-28.6923	-29.1571	-32.8475	-16.2324	-28.2044
ILMN_1812479	ATE1	NM_007041.2	47.7179	26.8596	40.4467	39.7898	45.7557	31.9269
ILMN_2381769	ATE1	NM_007041.2	-27.1587	-13.2006	-17.6312	-6.92568	-16.6041	-15.8952
ILMN_1756867	ATE1	NM_007041.2	10.9868	-15.5833	2.2944	14.4662	9.54548	-6.89713
ILMN_1801923	ATF1	NM_005171.2	45.7015	64.218	70.6863	47.4145	50.9537	62.1873
ILMN_1748271	ATF2	NM_001880.2	55.9654	35.7987	42.389	40.61	44.8897	38.3016
ILMN_2374865	ATF3	NM_001040619.1	2216.33	821.726	4938.22	2820.94	2109.05	1495.65
ILMN_1661109	ATF3	NM_001030287.1	-23.6616	-25.0627	-9.21198	18.149	-20.3854	-14.8862
ILMN_1791346	ATF3	NM_004024.3	-16.8981	-17.076	6.78661	-4.99973	-9.17877	-16.4871
ILMN_1672128	ATF4	NM_001675.2	2190.34	5559.42	1342.97	4070.17	7767.5	8576.55
ILMN_1783394	ATF4	NM_001675.2	32.9493	24.9578	32.7067	22.2736	30.1615	23.1672
ILMN_2358457	ATF4	NM_182810.1	56.6832	178.176	23.9557	131.129	276.015	340.671
ILMN_1669113	ATF5	NM_012068.2	1201.87	1386.63	669.669	1005.2	1180.49	1019.83
ILMN_1703471	ATF6	NM_007348.2	1230.62	1081.44	1406.69	1285.54	964.397	1016.23
ILMN_3273641	ATF6B	NM_001136153.1	54.704	55.5482	52.535	39.7488	75.7458	26.1741
ILMN_3194911	ATF6B	NM_004381.4	71.9275	45.4425	65.0617	63.4034	86.4259	44.3056
ILMN_1706967	ATF7	NM_006856.1	26.6139	29.7495	19.5298	22.6935	23.1077	37.2886
ILMN_1716435	ATF7IP	NM_018179.3	33.189	28.6786	29.1455	16.5894	26.0212	41.8479
ILMN_1804445	ATF7IP2	NM_024997.2	41.213	10.0316	19.3318	36.8658	27.8147	6.87191
ILMN_1748968	ATG10	NM_031482.3	139.683	110.365	200.334	165.289	209.334	161.067
ILMN_2206098	ATG10	NM_031482.3	32.0199	19.8601	33.7963	51.7342	46.6299	20.0745
ILMN_2188204	ATG12	NM_004707.2	714.244	894.207	543.434	591.157	577.259	724.487
ILMN_1673898	ATG12	NM_004707.2	61.7759	51.1251	30.594	52.8401	36.8501	45.6738
ILMN_1725707	ATG16L1	NM_030803.5	183.565	156.674	255.076	194.201	189.06	205.649
ILMN_2365881	ATG16L1	NM_017974.3	160.349	87.7576	207.4	127.651	144.65	175.675
ILMN_1664644	ATG16L2	NM_033388.1	174.079	99.9347	168.596	193.084	143.201	108.67
ILMN_1756006	ATG2A	NM_015104.1	183.008	261.536	175.451	173.723	205.03	280.699
ILMN_1735006	ATG2B	NM_018036.4	25.8636	-5.15421	5.3234	20.7639	29.9961	14.7079
ILMN_1769566	ATG3	NM_022488.3	1381.59	2261.57	1061.74	1662.93	1429.4	1636.63
ILMN_2163732	ATG3	NM_022488.3	-15.7417	-15.1354	-15.2565	-7.9344	-10.3378	-18.4155
ILMN_2313782	ATG4A	NM_178270.1	208.133	217.758	352.231	320.595	256.759	320.858
ILMN_1768960	ATG4A	NM_178271.1	-12.6521	12.2175	9.64007	0.945802	9.81288	-3.80622
ILMN_3307158	ATG4A	NM_178270.1	246.859	250.411	347.683	348.078	254.791	395.699
ILMN_1691173	ATG4B	NM_013325.4	8.1581	0.399133	7.86777	7.81171	20.3851	8.0145
ILMN_2411915	ATG4B	NM_178326.2	347.142	296.718	752.844	349.411	384.378	357.308
ILMN_2383727	ATG4C	NM_032852.2	-37.4394	-28.2839	-26.1022	-23.0278	-26.6663	-28.8108
ILMN_1700923	ATG4C	NM_032852.2	349.052	314.157	429.212	455.634	426.34	439.852
ILMN_2180315	ATG4D	NM_032885.4	8.54655	10.9776	-1.54153	24.5331	-13.3988	0.429638
ILMN_1801905	ATG4D	NM_032885.4	53.3572	59.4723	58.2199	32.5186	56.8959	61.7759
ILMN_1718265	ATG5	NM_004849.1	51.9156	127.044	64.3345	118.946	75.2729	119.577
ILMN_1790978	ATG7	NM_006395.1	2422.86	1371.99	2636.2	1875.56	2492.47	1884.55
ILMN_2296290	ATG9A	NM_001077198.1	-26.2166	-18.7496	-20.4639	-5.35906	-18.2057	-18.7952
ILMN_2410975	ATG9A	NM_001077198.1	616.859	406.247	611.772	644.909	535.791	582.197
ILMN_1739008	ATG9A	NM_024085.2	568.199	431.521	464.118	527.873	476.335	549.175
ILMN_1734655	ATG9B	NM_173681.3	-21.9459	-19.3479	-20.3449	-19.9769	-21.0268	-30.019
ILMN_1794707	ATHL1	NM_025092.1	10.9032	10.6435	14.3718	-3.05873	0.210904	3.77505
ILMN_1673991	ATIC	NM_004044.4	2736.57	2558.91	2531.58	2248.08	2548.69	2251.66
ILMN_3255124	ATL1	NM_015915.4	56.288	20.0585	175.832	186.269	44.4383	38.8908
ILMN_3181411	ATL1	NM_181598.3	100.471	51.6063	225.501	150.126	76.391	36.7907
ILMN_1716384	ATL2	NM_022374.1	30.0623	30.1932	21.402	42.9812	35.1261	10.9578
ILMN_1751086	ATL3	NM_015459.3	739.561	341.8	664.935	574.237	639.281	608.092
ILMN_1713630	ATM	NM_000051.3	-25.2418	-25.3828	-30.3704	-30.1572	-28.7687	-19.5817
ILMN_2370825	ATM	NM_000051.3	524.195	353.243	386.375	422.496	521.295	322.678
ILMN_1779214	ATM	NM_000051.3	321.992	210.578	256.108	301.988	326.113	249.54
ILMN_1716231	ATM	NM_138292.3	10.0226	5.59177	-1.61433	6.79125	7.62704	14.0058
ILMN_1772540	ATMIN	NM_015251.2	67.3575	67.0113	76.1924	113.646	102.017	104.112
ILMN_2223720	ATMIN	NM_015251.2	28.9807	45.0663	28.0373	45.7628	35.5798	42.1622
ILMN_2373830	ATN1	NM_001940.3	-3.80269	-13.6268	-7.35835	-10.4188	-4.1557	-10.1197
ILMN_1737833	ATN1	NM_001007026.1	165.679	107.875	154.55	172.709	135.698	160.179
ILMN_1711210	ATN1	NM_001007026.1	-14.9695	-30.8166	-22.8699	-32.1435	-33.4388	-22.0823
ILMN_1740671	ATOH1	NM_005172.1	-24.3107	-18.7799	-27.7095	-27.5885	-23.5397	-25.6128
ILMN_1752393	ATOH7	NM_145178.2	-12.1203	17.3724	-4.86022	14.3656	3.77905	5.72763
ILMN_2168228	ATOH7	NM_145178.2	14.6373	25.3141	13.8773	5.81023	14.8827	23.4932
ILMN_1654065	ATOH8	NM_032827.3	20.3993	20.1181	4.23208	29.6209	11.0279	16.0905
ILMN_1670609	ATOX1	NM_004045.3	1652.9	1736.95	1263.15	1866.27	2249.38	3025.63
ILMN_3307935	ATP10A	NM_024490.3	46.6455	48.3057	33.3862	40.1964	34.6575	35.0454
ILMN_1813434	ATP10A	NM_024490.2	-3.59838	5.58678	-15.6463	-5.89692	-20.6598	-15.7301
ILMN_1698804	ATP10B	XM_927593.1	25.0858	10.1511	27.3217	13.5559	19.8331	37.6991
ILMN_1656159	ATP10D	NM_020453.2	-2.57935	-22.0168	6.16183	8.57825	-8.31634	-17.9452
ILMN_1674217	ATP11A	NM_015205.1	-30.0786	-20.3641	-18.136	-30.9575	-18.9317	-27.1272
ILMN_1768783	ATP11A	NM_032189.2	17.7716	-10.3674	12.4897	-1.29721	8.691	11.6643
ILMN_1658884	ATP11B	NM_014616.1	86.3297	84.7755	105.398	86.3297	81.6331	91.7536
ILMN_2124155	ATP11B	NM_014616.1	64.6297	76.6028	80.7404	115.817	79.8702	80.4461
ILMN_1661428	ATP11C	NM_173694.3	76.6179	47.4145	55.1651	63.8692	47.2539	86.4588
ILMN_1804137	ATP11C	NM_173694.3	35.0074	69.3134	67.6189	84.9057	46.2914	44.7967
ILMN_2389810	ATP11C	NM_173694.3	83.8207	130.785	65.9337	115.152	68.9073	77.156
ILMN_1687765	ATP12A	NM_001676.3	11.4704	3.82709	0.251395	0.945069	18.6728	20.2131
ILMN_2134224	ATP13A1	NM_020410.1	319.471	291.086	314.157	360.589	262.63	293.676
ILMN_1704164	ATP13A2	NM_022089.1	154.1	151.224	166.358	182.191	131.353	263.645
ILMN_1768895	ATP13A3	XM_931948.1	1.18466	-20.0125	13.5518	-4.92956	10.5535	-1.95498
ILMN_1663684	ATP13A3	XM_942079.1	207.508	103.24	194.152	167.572	155.856	141.813
ILMN_1651303	ATP13A4	NM_032279.2	2.23488	25.1787	14.7008	14.1191	-1.91198	23.6367
ILMN_1775285	ATP13A5	NM_198505.2	-23.9871	-26.9652	-20.2645	-23.3938	-24.8346	-27.2684
ILMN_1731783	ATP1A1	NM_000701.6	1883.06	905.649	2318.14	2031.95	1910.74	1555.37
ILMN_2415189	ATP1A1	NM_001001586.1	7973.51	6526.53	10064.6	9682.48	7585.81	7460.79
ILMN_1775566	ATP1A1	NM_000701.6	1296.15	826.965	1662.32	1229.9	1196.7	1192.31
ILMN_1777411	ATP1A2	NM_000702.2	-7.4267	-16.0813	-18.8862	-34.0482	-21.1476	-21.6261
ILMN_1689098	ATP1A3	NM_152296.3	24.2876	37.4882	40.2357	22.1	15.5752	31.1089
ILMN_1696132	ATP1A4	NM_144699.2	-29.1223	-35.0227	-24.2829	-30.0872	-34.2055	-22.7995
ILMN_1705208	ATP1A4	NM_001001734.1	-19.6521	-20.0445	-14.5185	-12.2499	-13.1342	-12.4422
ILMN_1658071	ATP1B1	NM_001001787.1	3931.04	2301.4	3354.59	4302.25	1839.32	1410.06
ILMN_2407824	ATP1B1	NM_001001787.1	6810.9	3599.72	5364.95	6658.69	3878.44	3264.48
ILMN_1730291	ATP1B1	NM_001677.3	2361.87	1126.81	2022.53	1544.35	1614.48	1257.14
ILMN_1747271	ATP1B2	NM_001678.3	8.39604	0.544219	6.11613	-7.91421	-15.983	4.98715
ILMN_1783304	ATP1B3	XM_945505.1	5329.87	3901.38	6074.27	5578.48	3771.18	3670.23
ILMN_1655783	ATP1B3	XM_945514.1	4.59025	0.468653	0.516485	5.63996	-8.90307	-8.21643
ILMN_1654322	ATP1B3	NM_001679.2	1107.34	572.49	1236.75	940.761	1009.46	1009.46
ILMN_1741115	ATP1B3	XM_945509.1	-15.4097	3.22861	19.0271	2.60807	11.03	-1.63823
ILMN_1759628	ATP1B3	NM_001679.2	2059.09	1769.27	2691.6	2993.55	1668.8	1760.32
ILMN_1653211	ATP1B4	NM_012069.2	-21.3443	-24.9592	-17.8739	-24.6439	-23.0278	-21.4583
ILMN_1770052	ATP2A1	NM_004320.3	20.7105	-1.68827	5.32953	8.19556	6.47852	0.346102
ILMN_1788281	ATP2A1	XM_937782.1	0.213917	16.5325	16.5631	10.3522	10.5957	18.4512
ILMN_1709541	ATP2A1	XM_937782.1	-31.7229	-32.964	-27.4011	-38.6734	-34.3324	-36.5096
ILMN_1674460	ATP2A1	XM_942375.1	-23.7239	126.418	-13.8698	4.63848	-20.2355	-14.4597
ILMN_1655884	ATP2A2	NM_001681.2	1016.68	633.205	1064.82	1210.07	826.747	744.047
ILMN_1687375	ATP2A2	NM_001681.2	1572.54	1318.71	1788.22	1757.65	1197.93	820.043
ILMN_1815666	ATP2A2	NM_170665.2	1706.16	1375.84	1654.74	2239.54	1109.28	1154.62
ILMN_1697827	ATP2A3	NM_174958.1	65.608	98.1301	111.611	82.0839	97.5077	114.961
ILMN_2310909	ATP2A3	NM_174955.1	109.79	110.283	158.868	99.3146	170.106	94.8758
ILMN_2401933	ATP2B1	NM_001001323.1	43.8722	46.784	27.6554	52.5666	54.3423	56.615
ILMN_1750599	ATP2B1	NM_001001323.1	19.7037	17.6476	4.23334	3.9916	8.56779	7.15016
ILMN_1813399	ATP2B1	NM_001001323.1	25.8252	24.679	17.6896	25.8252	36.8173	31.9111
ILMN_1802223	ATP2B2	NM_001683.2	21.8683	17.6166	28.3569	40.8807	26.1383	59.5203
ILMN_1734788	ATP2B2	NM_001001331.1	-16.6783	-21.8642	-29.3632	-34.9112	-23.1044	-24.0109
ILMN_2381938	ATP2B2	NM_001683.2	6.92948	-20.5757	-9.12434	23.6301	23.8111	36.8462
ILMN_1693481	ATP2B3	NM_021949.2	-17.9904	-20.7679	-12.4448	-24.9881	3.99628	-21.0158
ILMN_1660741	ATP2B3	NM_021949.2	-0.134249	-20.2307	-20.9642	-3.32222	-16.4802	-22.7037
ILMN_2415073	ATP2B3	NM_001001344.1	-2.83108	15.473	12.7108	5.40205	-1.31945	16.9292
ILMN_1664772	ATP2B4	NM_001001396.1	-0.178095	-2.19275	35.2183	12.1877	12.7669	1.28998
ILMN_1680579	ATP2B4	NM_001684.3	568.351	225.829	991.765	706.746	710.469	672.428
ILMN_2367753	ATP2B4	NM_001684.3	643.062	237.239	1055.92	818.935	618.046	548.512
ILMN_1696568	ATP2C1	NM_014382.2	139.514	126.803	108.297	196.108	135.171	103.384
[truncated: 45,226 more rows]
